# Supplementary material for: Distinct landscapes of deleterious variants in DNA damage repair system in ethnic human populations
Source: Life Sci Alliance. 2022 May 20;5(9):e202101319. doi: 10.26508/lsa.202101319 (PMC9122833; doi:10.26508/lsa.202101319)
Supplement: Supplementary file 2 [file LSA-2021-01319_TableS2.xlsx]

## Sheet: Sheet 1
Supplementary Table 2. DDR genes with deleterious variants
Gene	Refseq ID	DDR pathways									Pathway	Total variants	Frequency*	Rate**
		FA	NER	HR	DNA rep	BER	MMR	DNA res	NHEJ	DR
BRCA2	NM_000059.4	+	-	+	-	-	-	-	-	-	HR, FA	196	0.123572	0.110051
ATM	NM_000051.4	-	-	+	-	-	-	-	-	-	HR	171	0.10781	0.0960135
BRCA1	NM_007294.4	+	-	+	-	-	-	-	-	-	HR, FA	126	0.0794391	0.0707468
FANCA	NM_000135.4	+	-	-	-	-	-	-	-	-	FA	118	0.0743954	0.0662549
RAD50	NM_005732.4	-	-	+	-	-	-	-	+	-	HR, NHEJ	75	0.0472852	0.0421112
PALB2	NM_024675.4	+	-	+	-	-	-	-	-	-	HR, FA	70	0.0441329	0.0393038
MSH6	NM_000179.3	-	-	-	-	-	+	-	-	-	MMR	56	0.0353063	0.031443
BRIP1	NM_032043.3	+	-	+	-	-	-	-	-	-	HR, FA	55	0.0346758	0.0308815
CHEK2	NM_007194.4	-	-	-	-	-	-	+	-	-	DNA response	54	0.0340453	0.03032
PMS2	NM_000535.7	+	-	-	-	-	+	-	-	-	MMR, FA	54	0.0340453	0.03032
BLM	NM_000057.4	+	-	+	-	-	-	-	-	-	HR, FA	53	0.0334149	0.0297586
MUTYH	NM_001048174.2	-	-	-	-	+	-	-	-	-	BER	49	0.030893	0.0275126
NBN	NM_002485.5	-	-	+	-	-	-	-	-	-	HR	41	0.0258492	0.0230208
ERCC6	NM_000124.4	-	+	-	-	-	-	-	-	-	NER	36	0.0226969	0.0202134
MSH3	NM_002439.5	-	-	-	-	-	+	-	-	-	MMR	35	0.0220664	0.0196519
RAD51C	NM_058216.3	+	-	+	-	-	-	-	-	-	HR, FA	34	0.021436	0.0190904
FANCC	NM_000136.3	+	-	-	-	-	-	-	-	-	FA	31	0.0195445	0.017406
BARD1	NM_000465.4	-	-	+	-	-	-	-	-	-	HR	30	0.0189141	0.0168445
MRE11	NM_005591.4	-	-	+	-	-	-	-	+	-	HR, NHEJ	27	0.0170227	0.01516
XPC	NM_004628.5	-	+	-	-	-	-	-	-	-	NER	25	0.0157617	0.0140371
FANCG	NM_004629.2	+	-	-	-	-	-	-	-	-	FA	24	0.0151313	0.0134756
TP53	NM_000546.6	-	-	-	-	-	-	+	-	-	DNA response	23	0.0145008	0.0129141
ERCC2	NM_000400.4	-	+	-	-	-	-	-	-	-	NER	23	0.0145008	0.0129141
MLH1	NM_000249.4	+	-	-	-	-	+	-	-	-	MMR, FA	22	0.0138703	0.0123526
XPA	NM_000380.4	-	+	-	-	-	-	-	-	-	NER	21	0.0132399	0.0117911
FANCI	NM_001113378.2	+	-	-	-	-	-	-	-	-	FA	19	0.0119789	0.0106682
FANCD2	NM_001018115.3	+	-	-	-	-	-	-	-	-	FA	19	0.0119789	0.0106682
MSH2	NM_000251.3	-	-	-	-	-	+	-	-	-	MMR	17	0.010718	0.0095452
FANCM	NM_020937.4	+	-	-	-	-	-	-	-	-	FA	17	0.010718	0.0095452
RAD51D	NM_002878.3	-	-	+	-	-	-	-	-	-	HR	16	0.0100875	0.00898372
ERCC8	NM_000082.4	-	+	-	-	-	-	-	-	-	NER	16	0.0100875	0.00898372
NTHL1	NM_002528.7	-	-	-	-	+	-	-	-	-	BER	15	0.00945704	0.00842223
SLX4	NM_032444.4	+	-	-	-	-	-	-	-	-	FA	15	0.00945704	0.00842223
LIG4	NM_206937.2	-	-	-	-	-	-	-	+	-	NHEJ	13	0.0081961	0.00729927
BIVM-ERCC5	NM_001204425.2	-	+	-	-	-	-	-	-	-	NER	12	0.00756563	0.00673779
ERCC5	NM_000123.4	-	+	-	-	-	-	-	-	-	NER	12	0.00756563	0.00673779
POLH	NM_006502.3	+	-	-	-	-	-	-	-	-	FA	10	0.00630469	0.00561482
ERCC3	NM_000122.2	-	+	-	-	-	-	-	-	-	NER	10	0.00630469	0.00561482
RNASEH2B	NM_024570.4	-	-	-	+	-	-	-	-	-	DNA rep	9	0.00567422	0.00505334
ERCC4	NM_005236.3	+	+	-	-	-	-	-	-	-	NER, FA	8	0.00504375	0.00449186
FANCF	NM_022725.4	+	-	-	-	-	-	-	-	-	FA	8	0.00504375	0.00449186
FANCE	NM_021922.3	+	-	-	-	-	-	-	-	-	FA	8	0.00504375	0.00449186
FANCL	NM_018062.4	+	-	-	-	-	-	-	-	-	FA	7	0.00441329	0.00393038
RNASEH2A	NM_006397.3	-	-	-	+	-	-	-	-	-	DNA rep	7	0.00441329	0.00393038
FAN1	NM_014967.5	+	-	-	-	-	-	-	-	-	FA	7	0.00441329	0.00393038
XRCC4	NM_003401.5	-	-	-	-	-	-	-	+	-	NHEJ	5	0.00315235	0.00280741
ATR	NM_001184.4	+	-	-	-	-	-	+	-	-	FA, DNA res	5	0.00315235	0.00280741
RBBP8	NM_002894.3	-	-	+	-	-	-	-	-	-	HR	5	0.00315235	0.00280741
DCLRE1C	NM_001033855.3	-	-	-	-	-	-	-	+	-	NHEJ	4	0.00252188	0.00224593
TOP3A	NM_004618.5	+	-	+	-	-	-	-	-	-	HR, FA	4	0.00252188	0.00224593
RNASEH2C	NM_032193.4	-	-	-	+	-	-	-	-	-	DNA rep	4	0.00252188	0.00224593
DNA2	NM_001080449.3	-	-	-	+	-	-	-	-	-	DNA rep	4	0.00252188	0.00224593
NHEJ1	NM_024782.3	-	-	-	-	-	-	-	+	-	NHEJ	4	0.00252188	0.00224593
ERCC1	NM_001983.4	+	+	-	-	-	-	-	-	-	NER, FA	4	0.00252188	0.00224593
RAD54L	NM_003579.4	-	-	+	-	-	-	-	-	-	HR	4	0.00252188	0.00224593
ATRIP	NM_130384.3	+	-	-	-	-	-	+	-	-	FA, DNA response	3	0.00189141	0.00168445
POLK	NM_016218.3	+	-	-	-	-	-	-	-	-	FA	3	0.00189141	0.00168445
RNASEH1	NM_002936.6	-	-	-	+	-	-	-	-	-	DNA rep	3	0.00189141	0.00168445
POLE	NM_006231.4	-	+	-	+	+	-	-	-	-	NER, BER, DNA rep	3	0.00189141	0.00168445
SYCP3	NM_001177949.2	-	-	+	-	-	-	-	-	-	HR	3	0.00189141	0.00168445
XRCC2	NM_005431.2	-	-	+	-	-	-	-	-	-	HR	2	0.00126094	0.00112296
TELO2	NM_016111.4	+	-	-	-	-	-	-	-	-	FA	2	0.00126094	0.00112296
UNG	NM_080911.3	-	-	-	-	+	-	-	-	-	BER	2	0.00126094	0.00112296
MLH3	NM_001040108.2	-	-	-	-	-	+	-	-	-	MMR	2	0.00126094	0.00112296
DDB2	NM_000107.3	-	+	-	-	-	-	-	-	-	NER	2	0.00126094	0.00112296
GTF2H5	NM_207118.3	-	+	-	-	-	-	-	-	-	NER	2	0.00126094	0.00112296
UBE2T	NM_014176.4	+	-	-	-	-	-	-	-	-	FA	2	0.00126094	0.00112296
PRIM1	NM_000946.3	-	-	-	+	-	-	-	-	-	DNA rep	2	0.00126094	0.00112296
PCNA	NM_182649.2	-	+	-	+	+	+	+	-	-	NER, BER, DNA rep, MMR, DNA res	1	0.000630469	0.000561482
RAD54B	NM_012415.3	-	-	+	-	-	-	-	-	-	HR	1	0.000630469	0.000561482
OGG1	NM_002542.5	-	-	-	-	+	-	-	-	-	BER	1	0.000630469	0.000561482
MCM2	NM_004526.4	-	-	-	+	-	-	-	-	-	DNA rep	1	0.000630469	0.000561482
XRCC1	NM_006297.3	-	-	-	-	+	-	-	-	-	BER	1	0.000630469	0.000561482
PRKDC	NM_006904.7	-	-	-	-	-	-	-	+	-	NHEJ	1	0.000630469	0.000561482
RAD51	NM_002875.5	+	-	+	-	-	-	-	-	-	HR, FA	1	0.000630469	0.000561482
MCM5	NM_006739.4	-	-	-	+	-	-	-	-	-	DNA rep	1	0.000630469	0.000561482
REV3L	NM_001372078.1	+	-	-	-	-	-	-	-	-	FA	1	0.000630469	0.000561482
EXO1	NM_130398.4	-	-	-	-	-	+	-	-	-	MMR	1	0.000630469	0.000561482
RAD51B	NM_001321818.1	-	-	+	-	-	-	-	-	-	HR	1	0.000630469	0.000561482
UIMC1	NM_001199298.2	-	-	+	-	-	-	-	-	-	HR	1	0.000630469	0.000561482
MCM4	NM_182746.3	-	-	-	+	-	-	-	-	-	DNA rep	1	0.000630469	0.000561482
TP53BP1	NM_001141980.3	-	-	-	-	-	-	+	-	-	DNA response	-	-	-
CHEK1	NM_001114121.2	-	-	-	-	-	-	+	-	-	DNA response	-	-	-
LIG1	NM_000234.3	-	+	-	+	+	+	-	-	-	NER, BER, DNA rep, MMR	-	-	-
REV1	NM_016316.4	+	-	-	-	-	-	-	-	-	FA	-	-	-
MCM6	NM_005915.6	-	-	-	+	-	-	-	-	-	DNA rep	-	-	-
RIF1	NM_018151.5	-	-	-	-	-	-	+	-	-	DNA response	-	-	-
WDR48	NM_020839.4	+	-	-	-	-	-	-	-	-	FA	-	-	-
DDB1	NM_001923.5	-	+	-	-	-	-	-	-	-	NER	-	-	-
POLD3	NM_006591.3	-	+	+	+	+	+	-	-	-	HR, NER, BER, DNA rep, MMR	-	-	-
USP1	NM_003368.5	+	-	-	-	-	-	-	-	-	FA	-	-	-
XRCC5	NM_021141.4	-	-	-	-	-	-	-	+	-	NHEJ	-	-	-
XRCC6	NM_001469.5	-	-	-	-	-	-	-	+	-	NHEJ	-	-	-
ALKBH2	NM_001145374.2	-	-	-	-	-	-	-	-	+	DR	-	-	-
ALKBH3	NM_139178.4	-	-	-	-	-	-	-	-	+	DR	-	-	-
APEX1	NM_001641.4	-	-	-	-	+	-	-	-	-	BER	-	-	-
BABAM1	NM_014173.4	-	-	+	-	-	-	-	-	-	HR	-	-	-
CCNH	NM_001239.4	-	+	-	-	-	-	-	-	-	NER	-	-	-
CDK7	NM_001799.4	-	+	-	-	-	-	-	-	-	NER	-	-	-
CUL4A	NM_001008895.4	-	+	-	-	-	-	-	-	-	NER	-	-	-
DNTT	NM_004088.4	-	-	-	-	-	-	-	+	-	NHEJ	-	-	-
EME1	NM_152463.4	+	-	+	-	-	-	-	-	-	HR, FA	-	-	-
EME2	NM_001257370.1	+	-	-	-	-	-	-	-	-	FA	-	-	-
FAAP100	NM_025161.6	+	-	-	-	-	-	-	-	-	FA	-	-	-
FAAP24	NM_152266.5	+	-	-	-	-	-	-	-	-	FA	-	-	-
FEN1	NM_004111.6	-	-	-	+	+	-	-	+	-	BER, DNA rep, NHEJ	-	-	-
GTF2H1	NM_005316.4	-	+	-	-	-	-	-	-	-	NER	-	-	-
GTF2H2	NM_001515.3	-	+	-	-	-	-	-	-	-	NER	-	-	-
GTF2H2C	NM_001098728.3	-	+	-	-	-	-	-	-	-	NER	-	-	-
GTF2H3	NM_001516.5	-	+	-	-	-	-	-	-	-	NER	-	-	-
HES1	NM_005524.4	+	-	-	-	-	-	-	-	-	FA	-	-	-
HMGB1	NM_002128.7	-	-	-	-	+	-	-	-	-	BER	-	-	-
HUS1	NM_004507.4	-	-	-	-	-	-	+	-	-	DNA response	-	-	-
LIG3	NM_013975.4	-	-	-	-	+	-	-	-	-	BER	-	-	-
MBD4	NM_001276270.2	-	-	-	-	+	-	-	-	-	BER	-	-	-
MCM3	NM_002388.6	-	-	-	+	-	-	-	-	-	DNA rep	-	-	-
MCM7	NM_005916.5	-	-	-	+	-	-	-	-	-	DNA rep	-	-	-
MDC1	NM_014641.3	-	-	-	-	-	-	+	-	-	DNA response	-	-	-
MGMT	NM_002412.5	-	-	-	-	-	-	-	-	+	DR	-	-	-
MNAT1	NM_002431.4	-	+	-	-	-	-	-	-	-	NER	-	-	-
MPG	NM_001015052.3	-	-	-	-	+	-	-	-	-	BER	-	-	-
MUS81	NM_025128.5	+	-	+	-	-	-	-	-	-	HR, FA	-	-	-
NEIL1	NM_024608.4	-	-	-	-	+	-	-	-	-	BER	-	-	-
NEIL2	NM_145043.4	-	-	-	-	+	-	-	-	-	BER	-	-	-
NEIL3	NM_018248.3	-	-	-	-	+	-	-	-	-	BER	-	-	-
PARP1	NM_001618.4	-	-	-	-	+	-	-	-	-	BER	-	-	-
PARP2	NM_001042618.2	-	-	-	-	+	-	-	-	-	BER	-	-	-
PARP3	NM_001003931.3	-	-	-	-	+	-	-	-	-	BER	-	-	-
PARP4	NM_006437.4	-	-	-	-	+	-	-	-	-	BER	-	-	-
PER1	NM_002616.3	-	-	-	-	-	-	+	-	-	DNA response	-	-	-
POLA2	NM_002689.4	-	-	-	+	-	-	-	-	-	DNA rep	-	-	-
POLB	NM_002690.3	-	-	-	-	+	-	-	-	-	BER	-	-	-
POLD1	NM_002691.4	-	+	+	+	+	+	-	-	-	HR, NER, BER, DNA rep, MMR	-	-	-
POLD2	NM_006230.3	-	+	+	+	+	+	-	-	-	HR, NER, BER, DNA rep, MMR	-	-	-
POLD4	NM_021173.5	-	+	+	+	+	+	-	-	-	HR, NER, BER, DNA rep, MMR	-	-	-
POLE2	NM_002692.4	-	+	-	+	+	-	-	-	-	NER, BER, DNA rep	-	-	-
POLE3	NM_017443.5	-	+	-	+	+	-	-	-	-	NER, BER, DNA rep	-	-	-
POLE4	NM_019896.4	-	+	-	+	+	-	-	-	-	NER, BER, DNA rep	-	-	-
POLI	NM_007195.2	+	-	-	-	-	-	-	-	-	FA	-	-	-
POLL	NM_001174084.2	-	-	-	-	+	-	-	+	-	BER, NHEJ	-	-	-
POLM	NM_013284.4	-	-	-	-	-	-	-	+	-	NHEJ	-	-	-
POLN	NM_181808.4	+	-	-	-	-	-	-	-	-	FA	-	-	-
PRIM2	NM_000947.5	-	-	-	+	-	-	-	-	-	DNA rep	-	-	-
RAD1	NM_002853.4	-	-	-	-	-	-	+	-	-	DNA response	-	-	-
RAD17	NM_133338.3	-	-	-	-	-	-	+	-	-	DNA response	-	-	-
RAD23A	NM_005053.4	-	+	-	-	-	-	-	-	-	NER	-	-	-
RAD23B	NM_002874.5	-	+	-	-	-	-	-	-	-	NER	-	-	-
RAD52	NM_134424.4	-	-	+	-	-	-	-	-	-	HR	-	-	-
RAD9A	NM_004584.3	-	-	-	-	-	-	+	-	-	DNA response	-	-	-
RBX1	NM_014248.4	-	+	-	-	-	-	-	-	-	NER	-	-	-
RFC1	NM_002913.5	-	+	-	+	-	+	-	-	-	NER, DNA rep, MMR	-	-	-
RFC2	NM_181471.3	-	+	-	+	-	+	-	-	-	NER, DNA rep, MMR	-	-	-
RFC3	NM_002915.4	-	+	-	+	-	+	-	-	-	NER, DNA rep, MMR	-	-	-
RFC4	NM_002916.4	-	+	-	+	-	+	-	-	-	NER, DNA rep, MMR	-	-	-
RFC5	NM_007370.7	-	+	-	+	-	+	-	-	-	NER, DNA rep, MMR	-	-	-
RMI1	NM_001358291.2	+	-	-	-	-	-	-	-	-	FA	-	-	-
RMI2	NM_152308.3	+	-	-	-	-	-	-	-	-	FA	-	-	-
RPA1	NM_002945.5	+	+	+	+	-	+	-	-	-	HR, NER, DNA rep, MMR, FA	-	-	-
RPA2	NM_002946.5	+	+	+	+	-	+	-	-	-	HR, NER, DNA rep, MMR, FA	-	-	-
RPA3	NM_002947.5	+	+	+	+	-	+	-	-	-	HR, NER, DNA rep, MMR, FA	-	-	-
SEM1	NM_006304.1	-	-	+	-	-	-	-	-	-	HR	-	-	-
SLX1A	NM_001014999.3	+	-	-	-	-	-	-	-	-	FA	-	-	-
SLX1B	NM_024044.4	+	-	-	-	-	-	-	-	-	FA	-	-	-
SMUG1	NM_014311.2	-	-	-	-	+	-	-	-	-	BER	-	-	-
SSBP1	NM_003143.3	-	-	+	+	-	+	-	-	-	HR, DNA rep, MMR	-	-	-
TDG	NM_003211.6	-	-	-	-	+	-	-	-	-	BER	-	-	-
TOP3B	NM_001282112.2	+	-	+	-	-	-	-	-	-	HR, FA	-	-	-
TOPBP1	NM_007027.4	-	-	+	-	-	-	+	-	-	HR, DNA res	-	-	-
XRCC3	NM_005432.4	-	-	+	-	-	-	-	-	-	HR	-	-	-
Total		49	42	37	34	32	22	15	13	3		1781	1	1
*Frequency = Deleterious variants in each gene/158,612 individuals included in the study
**Rate = Deleterious variants in each gene/1,781 total deleterious variants
