# Supplementary material for: Distinct landscapes of deleterious variants in DNA damage repair system in ethnic human populations
Source: Life Sci Alliance. 2022 May 20;5(9):e202101319. doi: 10.26508/lsa.202101319 (PMC9122833; doi:10.26508/lsa.202101319)
Supplement: Supplementary file 4 [file LSA-2021-01319_TableS4.xlsx]

## Sheet: Shared
Supplementary Table 4A. DDR Deleterious variants identified in Ashkenazi Jewish, Bulgarian, Estonian and Icelander
Distribution	Chr	Start	End	Ref	Alt	Consequence	Region	Gene	RefSeq ID	HGVSc	HGVSp	ClinVar_SIG_20210501	ClinVar_ID	ClinVar_DIS	dbSNP	1000G_ALL	ExAC_Freq	gnomAD_exome_ALL
Bulgarian
CHN, JPN, ICE, KOR, AFR, AMR, EAS_OEA, NFE_BGR, NFE_NWE, NFE_SEU, NFE_SWE, NFE_ONF, SAS	13	108209994	108209998	TCTTT	-	frameshift_variant	coding	LIG4	NM_206937.2	c.1271_1275del	p.Lys424ArgfsTer20	Pathogenic	RCV000267680.1|RCV000338918.1	LIG4-Related_Disorders|not_provided	rs772226399	.	0.0001	0.0002
CHN, AFR, AMR, ASJ, EAS_OEA, FIN, NFE_BGR, NFE_NWE, NFE_SEU, NFE_SWE, NFE_ONF, SAS	1	45331556	45331556	C	T	missense_variant,splice_region_variant	coding	MUTYH	NM_001048174.2	c.1103G>A	p.Gly368Asp	Pathogenic/Likely_pathogenic	RCV000005614.10|RCV000005615.3|RCV000079501.5|RCV000115748.9|RCV000121598.1|RCV000144637.1|RCV000477907.1|RCV000477907.1	MYH-associated_polyposis|Endometrial_carcinoma|not_provided|Hereditary_cancer-predisposing_syndrome|not_specified|Carcinoma_of_colon|MYH-associated_polyposis|Neoplasm_of_stomach	rs36053993	0.0024	0.0028	0.003
CHN, AFR, AMR, ASJ, EAS_OEA, FIN, NFE_BGR, NFE_NWE, NFE_SEU, NFE_SWE, NFE_ONF, SAS	5	132595759	132595759	-	A	frameshift_variant	coding	RAD50	NM_005732.4	c.2165dup	p.Glu723GlyfsTer5	Pathogenic	RCV000129381.7	Hereditary_cancer-predisposing_syndrome	rs587781454	.	0.0002	0.0003
CHN, AFR, AMR, ASJ, EAS_OEA, NFE_BGR, NFE_NWE, NFE_SEU, NFE_SWE, NFE_ONF, SAS	2	47803473	47803473	C	T	missense_variant	coding	MSH6	NM_000179.3	c.3226C>T	p.Arg1076Cys	Likely_pathogenic	RCV000074823.2|RCV000162445.2|RCV000254700.1	Lynch_syndrome|Hereditary_cancer-predisposing_syndrome|not_provided	rs63750617	.	9.07e-05	9.75e-05
CHN, AFR, AMR, FIN, NFE_BGR, NFE_NWE, NFE_SEU, NFE_SWE, NFE_ONF, SAS	1	45332803	45332803	T	C	missense_variant	coding	MUTYH	NM_001048174.2	c.452A>G	p.Tyr151Cys	Pathogenic/Likely_pathogenic	RCV000005612.10|RCV000005613.2|RCV000079502.5|RCV000115766.8|RCV000121607.1|RCV000144631.1	MYH-associated_polyposis|Endometrial_carcinoma|not_provided|Hereditary_cancer-predisposing_syndrome|not_specified|Carcinoma_of_colon	rs34612342	0.0002	0.0016	0.0015
ICE, AFR, AMR, FIN, NFE_BGR, NFE_NWE, NFE_SEU, NFE_SWE, NFE_ONF, SAS	5	83104943	83104943	C	-	frameshift_variant	coding	XRCC4	NM_003401.5	c.25del	p.His9ThrfsTer8	Pathogenic/Likely_pathogenic	RCV000190522.3	Short_stature\x2c_microcephaly\x2c_and_endocrine_dysfunction	rs757928483	.	0.0004	0.0004
AFR, AMR, ASJ, FIN, NFE_BGR, NFE_NWE, NFE_SEU, NFE_SWE, NFE_ONF, SAS	3	9750423	9750423	G	A	missense_variant,splice_region_variant	coding	OGG1	NM_002542.5	c.137G>A	p.Arg46Gln	Pathogenic	RCV000008040.4	Clear_cell_carcinoma_of_kidney	rs104893751	0.0006	0.0021	0.0022
ICE, AFR, AMR, FIN, NFE_BGR, NFE_NWE, NFE_SEU, NFE_SWE, NFE_ONF	14	45189123	45189123	C	T	stop_gained	coding	FANCM	NM_020937.4	c.5101C>T	p.Gln1701Ter	Pathogenic/Likely_pathogenic	RCV000456962.1	Fanconi_anemia	rs147021911	0.0008	0.0013	0.0013
AFR, AMR, FIN, NFE_BGR, NFE_NWE, NFE_SEU, NFE_SWE, NFE_ONF, SAS	13	50945445	50945445	G	A	missense_variant	coding	RNASEH2B	NM_024570.4	c.529G>A	p.Ala177Thr	Pathogenic/Likely_pathogenic	RCV000001324.5|RCV000274058.1|RCV000343151.1|RCV000455405.1	Aicardi_Goutieres_syndrome_2|not_provided|Aicardi_Goutieres_syndrome|not_specified	rs75184679	0.0002	0.0013	0.0014
AMR, ASJ, FIN, NFE_BGR, NFE_NWE, NFE_SEU, NFE_SWE, NFE_ONF, SAS	2	127292756	127292756	G	A	stop_gained	coding	ERCC3	NM_000122.2	c.325C>T	p.Arg109Ter	Pathogenic/Likely_pathogenic	RCV000255849.1	not_provided	rs34295337	.	0.0005	0.0005
CHN, AFR, AMR, EAS_OEA, NFE_BGR, NFE_NWE, NFE_SEU, NFE_ONF	1	45332445	45332445	C	T	missense_variant	coding	MUTYH	NM_001048174.2	c.650G>A	p.Arg217His	Pathogenic/Likely_pathogenic	RCV000129105.5|RCV000196778.3|RCV000212706.2	Hereditary_cancer-predisposing_syndrome|MYH-associated_polyposis|not_provided	rs140342925	.	0.0001	7.74e-05
AFR, FIN, NFE_BGR, NFE_NWE, NFE_SEU, NFE_SWE, NFE_ONF	18	22992836	22992836	A	G	missense_variant	coding	RBBP8	NM_002894.3	c.1009A>G	p.Lys337Glu	Pathogenic	RCV000006180.4|RCV000281881.1|RCV000318254.1	Carcinoma_of_pancreas|Seckel_syndrome|Microcephaly_with_mental_retardation_and_digital_anomalies	rs121434388	.	0.0003	0.0002
AMR, ASJ, NFE_BGR, NFE_NWE, NFE_SEU, NFE_SWE, NFE_ONF	17	43057062	43057062	-	G	frameshift_variant	coding	BRCA1	NM_007294.4	c.5266dup	p.Gln1756ProfsTer74	Pathogenic	RCV000019246.19|RCV000019247.3|RCV000056287.8|RCV000119097.8|RCV000131328.4|RCV000258962.2|RCV000412924.1|RCV000415060.1	Breast-ovarian_cancer\x2c_familial_1|Pancreatic_cancer\x2c_susceptibility_to|Familial_cancer_of_breast|Hereditary_breast_and_ovarian_cancer_syndrome|Hereditary_cancer-predisposing_syndrome|not_provided|Breast_cancer|Ovarian_neoplasm	rs80357906	.	0.0002	0.0002
AMR, NFE_BGR, NFE_NWE, NFE_SEU, NFE_SWE, NFE_ONF	10	49478437	49478437	G	A	stop_gained	coding	ERCC6	NM_000124.4	c.2203C>T	p.Arg735Ter	Pathogenic	RCV000001769.5|RCV000001770.5|RCV000406377.1	Cockayne_syndrome_B|DE_SANCTIS-CACCHIONE_SYNDROME|ERCC6-Related_Disorders	rs121917901	.	9.06e-05	6.91e-05
AMR, NFE_BGR, NFE_NWE, NFE_SEU, NFE_SWE, NFE_ONF	15	90761015	90761015	C	T	stop_gained	coding	BLM	NM_000057.4	c.1642C>T	p.Gln548Ter	Pathogenic	RCV000115284.2|RCV000144577.2	not_provided|Bloom_syndrome	rs200389141	.	0.0002	0.0001
AMR, FIN, NFE_BGR, NFE_NWE, NFE_SWE, NFE_ONF	19	45353296	45353297	AA	-	frameshift_variant	coding	ERCC2	NM_000400.4	c.1703_1704del	p.Phe568TyrfsTer2	Pathogenic/Likely_pathogenic	RCV000120767.1	not_specified	rs587778271	.	9.27e-05	7.32e-05
AMR, NFE_BGR, NFE_NWE, NFE_SEU, NFE_ONF, SAS	6	43614489	43614489	A	G	missense_variant	coding	POLH	NM_006502.3	c.2074A>G	p.Thr692Ala	Pathogenic	.	.	rs199562456	.	0.0002	0.0002
AMR, ASJ, NFE_BGR, NFE_NWE, NFE_SEU, NFE_ONF	9	95172033	95172033	T	A	splice_region_variant,intron_variant	coding	FANCC	NM_000136.3	c.456+4A>T	-	Pathogenic	RCV000012825.5|RCV000115354.4|RCV000197192.4	Fanconi_anemia\x2c_complementation_group_C|not_provided|Fanconi_anemia	rs104886456	.	0.0002	0.0003
NFE_BGR, NFE_NWE, NFE_SEU, NFE_ONF, SAS	1	45331219	45331221	TCC	-	inframe_deletion	coding	MUTYH	NM_001048174.2	c.1353_1355del	p.Glu452del	Pathogenic	RCV000115758.6|RCV000121599.1|RCV000123145.6|RCV000212719.2	Hereditary_cancer-predisposing_syndrome|not_specified|MYH-associated_polyposis|not_provided	rs587778541	.	0.0001	9.34e-05
AFR, AMR, FIN, NFE_BGR, NFE_NWE, NFE_ONF	19	45352352	45352352	G	A	missense_variant,splice_region_variant	coding	ERCC2	NM_000400.4	c.2047C>T	p.Arg683Trp	Pathogenic/Likely_pathogenic	RCV000018284.29	Xeroderma_pigmentosum\x2c_group_D	rs41556519	.	4.96e-05	5.69e-05
FIN, NFE_BGR, NFE_SEU, NFE_SWE, NFE_ONF	17	43106487	43106487	A	C	missense_variant	coding	BRCA1	NM_007294.4	c.181T>G	p.Cys61Gly	Pathogenic	RCV000019229.11|RCV000047597.9|RCV000131902.4|RCV000159935.4|RCV000239114.1|RCV000412714.1|RCV000415051.1\x2cRCV000047596.2|RCV000111959.1\x2cRCV000047595.2|RCV000258244.1	Breast-ovarian_cancer\x2c_familial_1|Hereditary_breast_and_ovarian_cancer_syndrome|Hereditary_cancer-predisposing_syndrome|not_provided|Familial_cancer_of_breast|Breast_cancer|Breast_carcinoma\x2cFamilial_cancer_of_breast|Breast-ovarian_cancer\x2c_familial_1\x2cFamilial_cancer_of_breast|Breast-ovarian_cancer\x2c_familial_1	rs28897672	.	6.72e-05	3.26e-05
FIN, NFE_BGR, NFE_SEU, NFE_SWE, NFE_ONF	18	22968855	22968855	C	T	missense_variant	coding	RBBP8	NM_002894.3	c.298C>T	p.Arg100Trp	Pathogenic	RCV000115043.3	Seckel_syndrome_2	rs373804633	.	5.03e-05	3.25e-05
NFE_BGR, NFE_NWE, NFE_SEU, NFE_SWE, SAS	15	30929226	30929226	A	-	frameshift_variant	coding	FAN1	NM_014967.5	c.2616del	p.Asp873ThrfsTer17	Pathogenic	.	.	rs750056424	.	0.0001	0.0001
NFE_BGR, NFE_NWE, NFE_SEU, NFE_ONF	13	32337899	32337900	TT	-	frameshift_variant	coding	BRCA2	NM_000059.4	c.3545_3546del	p.Phe1182Ter	Pathogenic	RCV000031427.12|RCV000044219.4|RCV000074527.7|RCV000131093.3|RCV000210566.1	Breast-ovarian_cancer\x2c_familial_2|Hereditary_breast_and_ovarian_cancer_syndrome|not_provided|Hereditary_cancer-predisposing_syndrome|Inborn_genetic_diseases	rs80359388	.	3.3e-05	2.04e-05
NFE_BGR, NFE_NWE, NFE_SEU, NFE_ONF	2	58241312	58241312	A	G	start_lost	coding	FANCL	NM_018062.4	c.2T>C	p.Met1?	Likely_pathogenic	.	.	rs761291501	.	5.14e-05	4.48e-05
NFE_BGR, NFE_NWE, NFE_SEU, NFE_SWE	17	58709857	58709857	A	G	splice_acceptor_variant	coding	RAD51C	NM_058216.3	c.706-2A>G	-	Pathogenic/Likely_pathogenic	RCV000116178.5|RCV000234445.2|RCV000254687.2|RCV000456123.1	Hereditary_cancer-predisposing_syndrome|Fanconi_anemia\x2c_complementation_group_O|not_provided|Breast-ovarian_cancer\x2c_familial_3	rs587780259	.	2.47e-05	2.03e-05
NFE_BGR, NFE_NWE, NFE_SWE, NFE_ONF	11	108251026	108251027	AG	-	frameshift_variant	coding	ATM	NM_000051.4	c.1564_1565del	p.Glu522IlefsTer43	Pathogenic	RCV000115144.6|RCV000169147.4|RCV000211964.3	Hereditary_cancer-predisposing_syndrome|Ataxia-telangiectasia_syndrome|not_provided	rs751357509	.	4.96e-05	5.28e-05
NFE_BGR, NFE_NWE, NFE_SWE, NFE_ONF	13	32354921	32354922	TC	-	frameshift_variant	coding	BRCA2	NM_000059.4	c.7069_7070del	p.Leu2357ValfsTer2	Pathogenic	RCV000031664.9|RCV000045136.7|RCV000131032.4|RCV000195404.4	Breast-ovarian_cancer\x2c_familial_2|not_provided|Hereditary_cancer-predisposing_syndrome|Hereditary_breast_and_ovarian_cancer_syndrome	rs80359636	.	3.3e-05	2.03e-05
FIN, NFE_BGR, NFE_SEU, NFE_SWE	3	14168330	14168330	G	A	stop_gained	coding	XPC	NM_004628.5	c.463C>T	p.Arg155Ter	Pathogenic	.	.	rs755825264	.	1.66e-05	1.63e-05
FIN, NFE_BGR, NFE_SWE, NFE_ONF	14	45159189	45159189	-	A	frameshift_variant	coding	FANCM	NM_020937.4	c.1491dup	p.Gln498ThrfsTer7	Pathogenic/Likely_pathogenic	RCV000190644.1	not_provided	rs797045116	.	3.35e-05	4.47e-05
ASJ, NFE_BGR, NFE_SEU, NFE_ONF	13	32340301	32340301	T	-	frameshift_variant	coding	BRCA2	NM_000059.4	c.5946del	p.Ser1982ArgfsTer22	Pathogenic	RCV000009910.15|RCV000009911.4|RCV000009912.4|RCV000034451.8|RCV000044800.9|RCV000129627.4|RCV000212245.3|RCV000367838.1|RCV000414179.1	Breast-ovarian_cancer\x2c_familial_2|Pancreatic_cancer_2|Fanconi_anemia\x2c_complementation_group_D1|Hereditary_breast_and_ovarian_cancer_syndrome|Familial_cancer_of_breast|Hereditary_cancer-predisposing_syndrome|not_provided|BRCA2-Related_Disorders|Breast_cancer	rs80359550	.	0.0003	0.0003
NFE_BGR, NFE_NWE, NFE_ONF	16	23603471	23603471	G	C	stop_gained	coding	PALB2	NM_024675.4	c.3549C>G	p.Tyr1183Ter	Pathogenic/Likely_pathogenic	RCV000001304.2|RCV000001305.2|RCV000114634.6|RCV000114635.1|RCV000121742.1|RCV000129158.7|RCV000212830.2\x2cRCV000116108.8|RCV000200012.3|RCV000212831.2	Fanconi_anemia\x2c_complementation_group_N|Breast_cancer\x2c_susceptibility_to|Familial_cancer_of_breast|Pancreatic_cancer_3|not_specified|Hereditary_cancer-predisposing_syndrome|not_provided\x2cHereditary_cancer-predisposing_syndrome|Familial_cancer_of_breast|not_provided	rs118203998	.	1.65e-05	1.63e-05
NFE_BGR, NFE_NWE, NFE_ONF	9	97675476	97675489	GTACAAGTCTTACG	-	frameshift_variant	coding	XPA	NM_000380.4	c.772_785del	p.Arg258TyrfsTer5	Pathogenic/Likely_pathogenic	.	.	rs778543124	.	2.48e-05	6.51e-05
NFE_BGR, NFE_NWE, NFE_SEU	8	89943297	89943297	G	A	stop_gained	coding	NBN	NM_002485.5	c.2140C>T	p.Arg714Ter	Pathogenic/Likely_pathogenic	RCV000160804.3|RCV000204431.2|RCV000215628.1	not_provided|Microcephaly\x2c_normal_intelligence_and_immunodeficiency|Hereditary_cancer-predisposing_syndrome	rs730881864	.	8.24e-06	2.44e-05
NFE_BGR, NFE_SWE, NFE_ONF	11	108312424	108312424	G	T	stop_gained	coding	ATM	NM_000051.4	c.5932G>T	p.Glu1978Ter	Pathogenic	RCV000115219.7|RCV000205725.2|RCV000212035.2	Hereditary_cancer-predisposing_syndrome|Ataxia-telangiectasia_syndrome|not_provided	rs587779852	.	6.61e-05	4.88e-05
AFR, NFE_BGR, NFE_NWE	22	28724978	28724978	T	-	frameshift_variant,splice_region_variant	coding	CHEK2	NM_007194.4	c.591del	p.Val198PhefsTer7	Pathogenic/Likely_pathogenic	RCV000130949.5|RCV000204563.2|RCV000235159.2	Hereditary_cancer-predisposing_syndrome|Familial_cancer_of_breast|not_provided	rs587782245	.	8.27e-06	2.03e-05
ASJ, NFE_BGR, NFE_ONF	16	2040142	2040142	C	T	stop_gained	coding	NTHL1	NM_002528.7	c.782G>A	p.Trp261Ter	Likely_pathogenic	.	.	rs753029097	.	1.65e-05	2.03e-05
NFE_BGR, NFE_ONF, SAS	15	89315318	89315318	C	T	stop_gained	coding	FANCI	NM_001113378.2	c.3853C>T	p.Arg1285Ter	Pathogenic	RCV000001024.5	Fanconi_anemia\x2c_complementation_group_I	rs121918164	.	4.94e-05	4.47e-05
KOR, FIN, NFE_BGR	17	7673803	7673803	G	A	missense_variant	coding	TP53	NM_000546.6	c.817C>T	p.Arg273Cys	Pathogenic/Likely_pathogenic	RCV000131966.4|RCV000144665.4|RCV000149051.1|RCV000205625.1|RCV000254692.1|RCV000421090.1|RCV000431786.1|RCV000432002.1|RCV000442470.1\x2cRCV000418085.1|RCV000420280.1|RCV000420482.1|RCV000422550.1|RCV000422795.1|RCV000424918.1|RCV000425669.1|RCV000427515.1|RCV000427884.1|RCV000430119.1|RCV000431180.1|RCV000431455.1|RCV000432372.1|RCV000433489.1|RCV000435074.1|RCV000435480.1|RCV000436543.1|RCV000…	Hereditary_cancer-predisposing_syndrome|Li-Fraumeni_syndrome_1|Malignant_tumor_of_prostate|Li-Fraumeni_syndrome|not_provided|Neoplasm_of_breast|Neoplasm|Hepatocellular_carcinoma|Acute_myeloid_leukemia\x2cAdenocarcinoma_of_lung|Glioblastoma|Ovarian_Serous_Cystadenocarcinoma|Chronic_lymphocytic_leukemia|Malignant_neoplasm_of_body_of_uterus|Hepatocellular_carcinoma|Neoplasm_of_brain|Medulloblastoma|…	rs121913343	.	8.89e-06	1.22e-05
NFE_BGR, NFE_NWE	11	108281168	108281168	G	A	splice_region_variant,synonymous_variant	coding	ATM	NM_000051.4	c.3576G>A	p.Lys1192=	Pathogenic	RCV000003174.5|RCV000165646.1|RCV000236731.2	Ataxia-telangiectasia_syndrome|Hereditary_cancer-predisposing_syndrome|not_provided	rs587776551	.	1.65e-05	1.63e-05
NFE_BGR, NFE_ONF	1	45332887	45332899	CCTATTTCCCCTA	-	intron_variant	noncoding	MUTYH	NM_001048174.2	c.420+19_420+31del	-	Pathogenic/Likely_pathogenic	RCV000459179.1	MYH-associated_polyposis	rs781222233	.	8.25e-06	8.14e-06
NFE_BGR, NFE_ONF	5	80813614	80813614	G	T	stop_gained	coding	MSH3	NM_002439.5	c.2686G>T	p.Gly896Ter	Pathogenic/Likely_pathogenic	.	.	rs777054839	.	8.24e-06	2.44e-05
NFE_BGR, NFE_SEU	5	132575886	132575889	AGAC	-	frameshift_variant	coding	RAD50	NM_005732.4	c.326_329del	p.Thr109AsnfsTer20	Pathogenic/Likely_pathogenic	RCV000115954.5	Hereditary_cancer-predisposing_syndrome	rs746156420	.	1.66e-05	3.25e-05
NFE_BGR, NFE_SWE	9	97693664	97693664	-	TT	frameshift_variant	coding	XPA	NM_000380.4	c.266_267dup	p.Val90LysfsTer15	Pathogenic	.	.	rs759052378	.	8.25e-06	1.63e-05
AFR, NFE_BGR	5	80768950	80768950	C	T	stop_gained	coding	MSH3	NM_002439.5	c.2200C>T	p.Arg734Ter	Pathogenic	.	.	rs770330684	.	8.27e-06	8.14e-06
AMR, NFE_BGR	22	28711986	28711986	C	A	stop_gained	coding	CHEK2	NM_007194.4	c.715G>T	p.Glu239Ter	Pathogenic	RCV000005947.5|RCV000166320.2\x2cRCV000005948.5|RCV000114762.1|RCV000131201.5|RCV000205850.3|RCV000212434.3	Prostate_cancer\x2c_somatic|Hereditary_cancer-predisposing_syndrome\x2cProstate_cancer\x2c_somatic|not_provided|Hereditary_cancer-predisposing_syndrome|Familial_cancer_of_breast|not_specified	rs121908702	.	.	8.13e-06
AMR, NFE_BGR	3	10064801	10064803	CCT	-	inframe_deletion	coding	FANCD2	NM_001018115.3	c.2097_2099del	p.Leu700del	Likely_pathogenic	RCV000210268.1	Fanconi_anemia\x2c_complementation_group_D2	rs869312805	.	.	1.22e-05
ASJ, NFE_BGR	17	35107026	35107026	G	A	stop_gained	coding	RAD51D	NM_002878.3	c.442C>T	p.Gln148Ter	Pathogenic	RCV000215616.1	Hereditary_cancer-predisposing_syndrome	rs773906955	.	8.24e-06	8.12e-06
ASJ, NFE_BGR	3	37000991	37000991	A	G	missense_variant	coding	MLH1	NM_000249.4	c.244A>G	p.Thr82Ala	Likely_pathogenic	RCV000075602.3|RCV000166056.2	Lynch_syndrome|Hereditary_cancer-predisposing_syndrome	rs587778998	.	8.24e-06	8.12e-06
CHN, NFE_BGR	13	32340817	32340820	TCTC	-	frameshift_variant	coding	BRCA2	NM_000059.4	c.6466_6469del	p.Ser2156AsnfsTer11	Pathogenic	RCV000238933.1|RCV000241080.2	Familial_cancer_of_breast|Breast-ovarian_cancer\x2c_familial_2	rs748536459	.	8.44e-06	4.45e-06
NFE_BGR, SAS	11	108227691	108227691	C	T	stop_gained	coding	ATM	NM_000051.4	c.67C>T	p.Arg23Ter	Pathogenic	RCV000215307.1	Hereditary_cancer-predisposing_syndrome	rs746235533	.	2.47e-05	2.03e-05
NFE_BGR, SAS	11	108295060	108295060	G	A	splice_donor_variant	coding	ATM	NM_000051.4	c.4909+1G>A	-	Pathogenic	.	.	rs756987454	.	8.24e-06	8.13e-06
NFE_BGR	11	108315898	108315898	C	T	stop_gained	coding	ATM	NM_000051.4	c.6082C>T	p.Gln2028Ter	Pathogenic	RCV000213485.1	Hereditary_cancer-predisposing_syndrome	.	.	.	4.06e-06
NFE_BGR	10	49461431	49461431	G	A	stop_gained	coding	ERCC6	NM_000124.4	c.3904C>T	p.Gln1302Ter	Pathogenic	RCV000170389.1	Cockayne_syndrome_B	rs786205174	.	.	4.07e-06
NFE_BGR	11	108343372	108343372	G	A	splice_donor_variant	coding	ATM	NM_000051.4	c.8418+1G>A	-	Likely_pathogenic	RCV000409887.1	Ataxia-telangiectasia_syndrome	rs766533795	.	8.25e-06	4.07e-06
NFE_BGR	13	32398193	32398193	A	-	frameshift_variant	coding	BRCA2	NM_000059.4	c.9682del	p.Ser3228ValfsTer21	Pathogenic	RCV000077047.4	Breast-ovarian_cancer\x2c_familial_2	rs398122618	.	.	4.08e-06
NFE_BGR	14	45189069	45189073	AAAAG	-	frameshift_variant	coding	FANCM	NM_020937.4	c.5048_5052del	p.Lys1683ArgfsTer3	Pathogenic	.	.	.	.	.	4.07e-06
NFE_BGR	16	89814528	89814528	G	T	stop_gained	coding	FANCA	NM_000135.4	c.275C>A	p.Ser92Ter	Pathogenic	.	.	.	.	.	4.06e-06
NFE_BGR	19	45353293	45353293	A	-	frameshift_variant	coding	ERCC2	NM_000400.4	c.1707del	p.Ile569MetfsTer140	Likely_pathogenic	.	.	rs767672172	.	1.68e-05	8.13e-06
NFE_BGR	2	47463155	47463155	G	A	splice_donor_variant	coding	MSH2	NM_000251.3	c.1510+1G>A	-	Likely_pathogenic	.	.	.	.	.	4.06e-06
NFE_BGR	5	132603385	132603397	AAGAACGACATAG	-	frameshift_variant	coding	RAD50	NM_005732.4	c.2299_2311del	p.Asp767LysfsTer8	Pathogenic	.	.	.	.	.	4.07e-06
NFE_BGR	8	47961665	47961665	C	T	upstream_gene_variant	noncoding	PRKDC	NM_006904.7	-	-	Likely_pathogenic	.	.	.	.	.	4.11e-06
NFE_BGR	8	47961665	47961665	C	T	stop_gained	coding	MCM4	NM_182746.3	c.220C>T	p.Gln74Ter	Likely_pathogenic	.	.	.	.	.	4.11e-06
NFE_BGR	9	95126582	95126582	C	G	splice_acceptor_variant	coding	FANCC	NM_000136.3	c.844-1G>C	-	Pathogenic/Likely_pathogenic	RCV000169449.1|RCV000224795.2|RCV000462508.1	Fanconi_anemia\x2c_complementation_group_C|not_provided|Fanconi_anemia	rs774209201	.	8.28e-06	8.12e-06
Ashkenazi Jewish
CHN, AFR, AMR, ASJ, EAS_OEA, FIN, NFE_BGR, NFE_NWE, NFE_SEU, NFE_SWE, NFE_ONF, SAS	1	45331556	45331556	C	T	missense_variant,splice_region_variant	coding	MUTYH	NM_001048174.2	c.1103G>A	p.Gly368Asp	Pathogenic/Likely_pathogenic	RCV000005614.10|RCV000005615.3|RCV000079501.5|RCV000115748.9|RCV000121598.1|RCV000144637.1|RCV000477907.1|RCV000477907.1	MYH-associated_polyposis|Endometrial_carcinoma|not_provided|Hereditary_cancer-predisposing_syndrome|not_specified|Carcinoma_of_colon|MYH-associated_polyposis|Neoplasm_of_stomach	rs36053993	0.0024	0.0028	0.003
CHN, AFR, AMR, ASJ, EAS_OEA, FIN, NFE_BGR, NFE_NWE, NFE_SEU, NFE_SWE, NFE_ONF, SAS	5	132595759	132595759	-	A	frameshift_variant	coding	RAD50	NM_005732.4	c.2165dup	p.Glu723GlyfsTer5	Pathogenic	RCV000129381.7	Hereditary_cancer-predisposing_syndrome	rs587781454	.	0.0002	0.0003
CHN, AFR, AMR, ASJ, EAS_OEA, NFE_BGR, NFE_NWE, NFE_SEU, NFE_SWE, NFE_ONF, SAS	2	47803473	47803473	C	T	missense_variant	coding	MSH6	NM_000179.3	c.3226C>T	p.Arg1076Cys	Likely_pathogenic	RCV000074823.2|RCV000162445.2|RCV000254700.1	Lynch_syndrome|Hereditary_cancer-predisposing_syndrome|not_provided	rs63750617	.	9.07e-05	9.75e-05
AFR, AMR, ASJ, FIN, NFE_BGR, NFE_NWE, NFE_SEU, NFE_SWE, NFE_ONF, SAS	3	9750423	9750423	G	A	missense_variant,splice_region_variant	coding	OGG1	NM_002542.5	c.137G>A	p.Arg46Gln	Pathogenic	RCV000008040.4	Clear_cell_carcinoma_of_kidney	rs104893751	0.0006	0.0021	0.0022
AMR, ASJ, FIN, NFE_BGR, NFE_NWE, NFE_SEU, NFE_SWE, NFE_ONF, SAS	2	127292756	127292756	G	A	stop_gained	coding	ERCC3	NM_000122.2	c.325C>T	p.Arg109Ter	Pathogenic/Likely_pathogenic	RCV000255849.1	not_provided	rs34295337	.	0.0005	0.0005
AMR, ASJ, NFE_BGR, NFE_NWE, NFE_SEU, NFE_SWE, NFE_ONF	17	43057062	43057062	-	G	frameshift_variant	coding	BRCA1	NM_007294.4	c.5266dup	p.Gln1756ProfsTer74	Pathogenic	RCV000019246.19|RCV000019247.3|RCV000056287.8|RCV000119097.8|RCV000131328.4|RCV000258962.2|RCV000412924.1|RCV000415060.1	Breast-ovarian_cancer\x2c_familial_1|Pancreatic_cancer\x2c_susceptibility_to|Familial_cancer_of_breast|Hereditary_breast_and_ovarian_cancer_syndrome|Hereditary_cancer-predisposing_syndrome|not_provided|Breast_cancer|Ovarian_neoplasm	rs80357906	.	0.0002	0.0002
CHN, AMR, ASJ, EAS_OEA, NFE_NWE, NFE_SEU, NFE_ONF	6	35458438	35458438	C	T	missense_variant,splice_region_variant	coding	FANCE	NM_021922.3	c.1111C>T	p.Arg371Trp	Likely_pathogenic	.	.	rs775076977	.	6.59e-05	0.0001
CHN, AFR, ASJ, NFE_NWE, NFE_SWE, NFE_ONF, SAS	19	45364833	45364836	CTCA	-	splice_donor_variant,intron_variant	coding	ERCC2	NM_000400.4	c.594+2_594+5del	-	Likely_pathogenic	RCV000454224.1|RCV000454337.1	Xeroderma_pigmentosum\x2c_group_D|Trichothiodystrophy_1\x2c_photosensitive	rs762309206	.	5.05e-05	7.73e-05
AMR, ASJ, NFE_BGR, NFE_NWE, NFE_SEU, NFE_ONF	9	95172033	95172033	T	A	splice_region_variant,intron_variant	coding	FANCC	NM_000136.3	c.456+4A>T	-	Pathogenic	RCV000012825.5|RCV000115354.4|RCV000197192.4	Fanconi_anemia\x2c_complementation_group_C|not_provided|Fanconi_anemia	rs104886456	.	0.0002	0.0003
AMR, ASJ, NFE_SEU, NFE_SWE, NFE_ONF, SAS	17	43124028	43124029	CT	-	frameshift_variant	coding	BRCA1	NM_007294.4	c.68_69del	p.Glu23ValfsTer17	Pathogenic	RCV000019230.18|RCV000019231.3|RCV000034761.9|RCV000056295.6|RCV000131394.4|RCV000213650.3	Breast-ovarian_cancer\x2c_familial_1|Pancreatic_cancer_4|Hereditary_breast_and_ovarian_cancer_syndrome|Familial_cancer_of_breast|Hereditary_cancer-predisposing_syndrome|not_provided	rs796856605	.	0.0002	0.0002
CHN, AMR, ASJ, NFE_NWE, NFE_SEU, SAS	5	132587637	132587637	C	T	stop_gained	coding	RAD50	NM_005732.4	c.832C>T	p.Arg278Ter	Pathogenic	RCV000476546.1	Hereditary_cancer-predisposing_syndrome	rs766315644	.	1.66e-05	4.48e-05
AMR, ASJ, NFE_NWE, NFE_SEU, NFE_ONF	1	45331514	45331514	-	CC	frameshift_variant	coding	MUTYH	NM_001048174.2	c.1143_1144dup	p.Glu382GlyfsTer43	Pathogenic/Likely_pathogenic	RCV000115749.6|RCV000144636.1|RCV000191935.4|RCV000235187.1	Hereditary_cancer-predisposing_syndrome|Carcinoma_of_colon|MYH-associated_polyposis|not_provided	rs587780078	.	5.82e-05	0.0002
ASJ, NFE_NWE, NFE_SWE, NFE_ONF	16	23637886	23637889	ACAA	-	frameshift_variant	coding	PALB2	NM_024675.4	c.172_175del	p.Gln60ArgfsTer7	Pathogenic/Likely_pathogenic	RCV000114496.4|RCV000114497.3|RCV000116073.7|RCV000212770.3	Familial_cancer_of_breast|Pancreatic_cancer_3|Hereditary_cancer-predisposing_syndrome|not_provided	rs180177143	.	3.3e-05	3.66e-05
ASJ, NFE_NWE, NFE_SEU, NFE_ONF	17	35106406	35106406	G	A	stop_gained	coding	RAD51D	NM_002878.3	c.556C>T	p.Arg186Ter	Pathogenic	RCV000023220.4|RCV000129358.3	Breast-ovarian_cancer\x2c_familial_4|Hereditary_cancer-predisposing_syndrome	rs387906843	.	5.28e-05	2.87e-05
ASJ, NFE_BGR, NFE_SEU, NFE_ONF	13	32340301	32340301	T	-	frameshift_variant	coding	BRCA2	NM_000059.4	c.5946del	p.Ser1982ArgfsTer22	Pathogenic	RCV000009910.15|RCV000009911.4|RCV000009912.4|RCV000034451.8|RCV000044800.9|RCV000129627.4|RCV000212245.3|RCV000367838.1|RCV000414179.1	Breast-ovarian_cancer\x2c_familial_2|Pancreatic_cancer_2|Fanconi_anemia\x2c_complementation_group_D1|Hereditary_breast_and_ovarian_cancer_syndrome|Familial_cancer_of_breast|Hereditary_cancer-predisposing_syndrome|not_provided|BRCA2-Related_Disorders|Breast_cancer	rs80359550	.	0.0003	0.0003
CHN, JPN, ASJ, NFE_NWE, SAS	9	95101742	95101742	G	A	stop_gained	coding	FANCC	NM_000136.3	c.1642C>T	p.Arg548Ter	Pathogenic/Likely_pathogenic	RCV000012827.4|RCV000058924.3|RCV000205197.3	Fanconi_anemia\x2c_complementation_group_C|not_provided|Fanconi_anemia	rs104886457	.	2.49e-05	5.28e-05
CHN, ASJ, NFE_NWE, NFE_ONF	13	32339421	32339421	-	A	frameshift_variant	coding	BRCA2	NM_000059.4	c.5073dup	p.Trp1692MetfsTer3	Pathogenic	RCV000031524.9|RCV000044550.8|RCV000130743.4|RCV000160294.3|RCV000238830.1	Breast-ovarian_cancer\x2c_familial_2|Hereditary_breast_and_ovarian_cancer_syndrome|Hereditary_cancer-predisposing_syndrome|not_provided|not_specified	rs80359480	.	8.47e-06	1.76e-05
ASJ, NFE_SEU, NFE_ONF, SAS	5	60944972	60944972	C	A	stop_gained	coding	ERCC8	NM_000082.4	c.37G>T	p.Glu13Ter	Pathogenic	RCV000001786.3	Cockayne_syndrome_type_A	rs121434324	.	3.3e-05	7.72e-05
AMR, ASJ, NFE_NWE, NFE_ONF	15	90766923	90766925	ATC	-	inframe_deletion	coding	BLM	NM_000057.4	c.2207_2209del	p.Tyr736del	Pathogenic	.	.	rs750667270	.	0.0001	0.0002
ICE, ASJ, NFE_NWE, NFE_SEU	17	7673802	7673802	C	T	missense_variant	coding	TP53	NM_000546.6	c.818G>A	p.Arg273His	Pathogenic	RCV000418536.1|RCV000418738.1|RCV000421259.1|RCV000423490.1|RCV000423633.1|RCV000423981.1|RCV000425890.1|RCV000426132.1|RCV000427314.1|RCV000428692.1|RCV000429444.1|RCV000431067.1|RCV000433315.1|RCV000434296.1|RCV000434695.1|RCV000435767.1|RCV000436818.1|RCV000437048.1|RCV000438507.1|RCV000441792.1|RCV000442241.1|RCV000444109.1|RCV000444782.1|RCV000444989.1\x2cRCV000222860.1|RCV000418732.1|RCV000…	Pancreatic_adenocarcinoma|Neoplasm_of_brain|Squamous_cell_carcinoma_of_the_head_and_neck|Chronic_lymphocytic_leukemia|Colorectal_Neoplasms|Adenocarcinoma_of_lung|Medulloblastoma|Adrenocortical_Carcinoma|Malignant_melanoma_of_skin|Brainstem_glioma|Malignant_neoplasm_of_body_of_uterus|Adenocarcinoma_of_prostate|Acute_myeloid_leukemia|Oesophageal_carcinoma|Hepatocellular_carcinoma|Small_cell_lung_ca…	rs28934576	0.0002	2.63e-05	1.63e-05
ASJ, NFE_BGR, NFE_ONF	16	2040142	2040142	C	T	stop_gained	coding	NTHL1	NM_002528.7	c.782G>A	p.Trp261Ter	Likely_pathogenic	.	.	rs753029097	.	1.65e-05	2.03e-05
KOR, AFR, ASJ, NFE_NWE	7	5992018	5992018	G	A	stop_gained	coding	PMS2	NM_000535.7	c.943C>T	p.Arg315Ter	Pathogenic	RCV000076901.2|RCV000115711.4|RCV000148734.1|RCV000212858.1	Lynch_syndrome|Hereditary_cancer-predisposing_syndrome|Colorectal_cancer\x2c_non-polyposis|not_provided	rs200640585	.	1.66e-05	2.03e-05
ASJ, NFE_NWE, NFE_ONF	11	108247086	108247089	AAAG	-	frameshift_variant	coding	ATM	NM_000051.4	c.1027_1030del	p.Glu343IlefsTer2	Pathogenic/Likely_pathogenic	RCV000122816.7|RCV000129901.4|RCV000236560.2	Ataxia-telangiectasia_syndrome|Hereditary_cancer-predisposing_syndrome|not_provided	rs587781717	.	2.48e-05	2.44e-05
AMR, ASJ, NFE_SEU	17	43067608	43067608	C	G	missense_variant,splice_region_variant	coding	BRCA1	NM_007294.4	c.5074G>C	p.Asp1692His	Pathogenic	RCV000048769.2|RCV000112484.1\x2cRCV000031214.4|RCV000048768.3|RCV000220578.1|RCV000256114.2\x2cRCV000031213.5|RCV000048767.2|RCV000217586.1|RCV000255870.1	Familial_cancer_of_breast|Breast-ovarian_cancer\x2c_familial_1\x2cBreast-ovarian_cancer\x2c_familial_1|Hereditary_breast_and_ovarian_cancer_syndrome|Hereditary_cancer-predisposing_syndrome|not_provided\x2cBreast-ovarian_cancer\x2c_familial_1|Familial_cancer_of_breast|Hereditary_cancer-predisposing_syndrome|not_provided	rs80187739	.	8.26e-06	1.22e-05
AMR, ASJ	2	58241274	58241274	G	-	frameshift_variant	coding	FANCL	NM_018062.4	c.40del	p.Leu14CysfsTer27	Pathogenic	.	.	rs761039364	.	8.29e-06	8.13e-06
ASJ, NFE_SEU	6	35455795	35455795	G	-	frameshift_variant	coding	FANCE	NM_021922.3	c.297del	p.Met99IlefsTer4	Likely_pathogenic	.	.	rs754850404	.	1.65e-05	8.12e-06
ASJ, NFE_ONF	11	108251073	108251073	G	T	splice_donor_variant	coding	ATM	NM_000051.4	c.1607+1G>T	-	Pathogenic/Likely_pathogenic	RCV000203930.1|RCV000235749.1	Ataxia-telangiectasia_syndrome|not_provided	rs772926890	.	8.29e-06	4.07e-06
ASJ, NFE_ONF	13	32339182	32339183	TG	-	frameshift_variant	coding	BRCA2	NM_000059.4	c.4829_4830del	p.Val1610GlyfsTer4	Pathogenic	RCV000044500.4|RCV000077338.8|RCV000162922.2|RCV000217237.2	Hereditary_breast_and_ovarian_cancer_syndrome|Breast-ovarian_cancer\x2c_familial_2|Hereditary_cancer-predisposing_syndrome|not_provided	rs80359468	.	1.67e-05	8.15e-06
ASJ, NFE_ONF	13	32339461	32339464	AGAA	-	frameshift_variant	coding	BRCA2	NM_000059.4	c.5110_5113del	p.Arg1704Ter	Pathogenic	RCV000235563.1|RCV000257060.2|RCV000457247.1	not_provided|Breast-ovarian_cancer\x2c_familial_2|Hereditary_breast_and_ovarian_cancer_syndrome	.	.	.	8.8e-06
ASJ, NFE_ONF	16	89816551	89816551	C	T	stop_gained	coding	FANCA	NM_000135.4	c.65G>A	p.Trp22Ter	Pathogenic/Likely_pathogenic	.	.	rs761341952	.	0.0002	0.0001
ASJ, NFE_ONF	2	47475171	47475171	G	C	missense_variant	coding	MSH2	NM_000251.3	c.1906G>C	p.Ala636Pro	Pathogenic	RCV000001834.2|RCV000030245.6|RCV000130428.5|RCV000202220.3|RCV000376757.1	Colorectal_cancer\x2c_hereditary\x2c_nonpolyposis\x2c_type_1|Lynch_syndrome|Hereditary_cancer-predisposing_syndrome|not_provided|Lynch_syndrome_I	rs63750875	.	8.24e-06	1.62e-05
ASJ, NFE_ONF	2	47806606	47806609	AAGC	-	frameshift_variant	coding	MSH6	NM_000179.3	c.3959_3962del	p.Ala1320GlufsTer6	Pathogenic	RCV000074956.2|RCV000215904.1|RCV000411917.1	Lynch_syndrome|Hereditary_cancer-predisposing_syndrome|Hereditary_nonpolyposis_colorectal_cancer_type_5	rs267608123	.	8.42e-06	1.64e-05
ASJ, NFE_NWE	13	32336936	32336936	-	A	frameshift_variant	coding	BRCA2	NM_000059.4	c.2588dup	p.Asn863LysfsTer18	Pathogenic	RCV000031374.11|RCV000044019.4|RCV000218358.1|RCV000296013.1	Breast-ovarian_cancer\x2c_familial_2|Hereditary_breast_and_ovarian_cancer_syndrome|Hereditary_cancer-predisposing_syndrome|not_provided	rs80359338	.	1.67e-05	8.98e-06
ASJ, NFE_NWE	17	43070978	43070978	C	-	frameshift_variant	coding	BRCA1	NM_007294.4	c.4936del	p.Val1646SerfsTer12	Pathogenic	RCV000048699.3|RCV000112428.3|RCV000130668.3|RCV000236929.2	Hereditary_breast_and_ovarian_cancer_syndrome|Breast-ovarian_cancer\x2c_familial_1|Hereditary_cancer-predisposing_syndrome|not_provided	rs80357705	.	.	8.13e-06
ASJ, NFE_NWE	3	10036340	10036340	G	A	splice_donor_variant	coding	FANCD2	NM_001018115.3	c.491+1G>A	-	Likely_pathogenic	.	.	.	.	.	1.22e-05
ASJ, NFE_NWE	5	132589656	132589657	TG	-	frameshift_variant	coding	RAD50	NM_005732.4	c.1271_1272del	p.Leu424GlnfsTer7	Pathogenic	.	.	rs769047012	.	1.72e-05	8.38e-06
ASJ, NFE_NWE	5	60928863	60928863	C	T	splice_donor_variant	coding	ERCC8	NM_000082.4	c.173+1G>A	-	Likely_pathogenic	.	.	.	.	.	8.14e-06
ASJ, NFE_NWE	8	89978325	89978325	T	A	splice_acceptor_variant	coding	NBN	NM_002485.5	c.481-2A>T	-	Likely_pathogenic	.	.	rs751567476	.	8.28e-06	1.22e-05
ASJ, NFE_BGR	17	35107026	35107026	G	A	stop_gained	coding	RAD51D	NM_002878.3	c.442C>T	p.Gln148Ter	Pathogenic	RCV000215616.1	Hereditary_cancer-predisposing_syndrome	rs773906955	.	8.24e-06	8.12e-06
ASJ, NFE_BGR	3	37000991	37000991	A	G	missense_variant	coding	MLH1	NM_000249.4	c.244A>G	p.Thr82Ala	Likely_pathogenic	RCV000075602.3|RCV000166056.2	Lynch_syndrome|Hereditary_cancer-predisposing_syndrome	rs587778998	.	8.24e-06	8.12e-06
ASJ	11	108325329	108325330	CT	-	frameshift_variant	coding	ATM	NM_000051.4	c.6596_6597del	p.Ser2199Ter	Likely_pathogenic	.	.	rs747057367	.	8.28e-06	4.07e-06
ASJ	15	90769437	90769437	-	T	frameshift_variant,splice_region_variant	coding	BLM	NM_000057.4	c.2407dup	p.Trp803LeufsTer4	Pathogenic	RCV000035004.2	Bloom_syndrome	rs367543012	.	.	4.06e-06
ASJ	15	90804299	90804300	AA	-	frameshift_variant	coding	BLM	NM_000057.4	c.3692_3693del	p.Lys1231SerfsTer11	Pathogenic/Likely_pathogenic	.	.	.	.	.	8.12e-06
ASJ	16	89739290	89739290	C	T	splice_acceptor_variant	coding	FANCA	NM_000135.4	c.4011-1G>A	-	Pathogenic	RCV000270448.1	not_provided	rs761988162	.	8.29e-06	4.06e-06
ASJ	17	7675157	7675157	G	A	missense_variant	coding	TP53	NM_000546.6	c.455C>T	p.Pro152Leu	Pathogenic	RCV000132156.6|RCV000168122.2	Hereditary_cancer-predisposing_syndrome|Li-Fraumeni_syndrome	rs587782705	.	3.3e-05	8.13e-06
ASJ	2	47799090	47799091	TT	-	frameshift_variant	coding	MSH6	NM_000179.3	c.1108_1109del	p.Leu370ArgfsTer4	Pathogenic/Likely_pathogenic	RCV000168455.1	Lynch_syndrome	rs786204252	.	.	4.07e-06
ASJ	2	47801142	47801142	T	A	stop_gained	coding	MSH6	NM_000179.3	c.3159T>A	p.Cys1053Ter	Pathogenic	.	.	.	.	.	4.14e-06
ASJ	2	47805709	47805709	T	C	splice_donor_variant	coding	MSH6	NM_000179.3	c.3646+2T>C	-	Likely_pathogenic	.	.	.	.	.	4.06e-06
ASJ	2	47806630	47806630	-	TCAG	frameshift_variant	coding	MSH6	NM_000179.3	c.3984_3987dup	p.Leu1330ValfsTer12	Pathogenic	RCV000074964.3|RCV000131963.5|RCV000202165.1	Lynch_syndrome|Hereditary_cancer-predisposing_syndrome|not_provided	rs751033488	.	2.57e-05	1.66e-05
ASJ	22	28687974	28687974	G	A	stop_gained	coding	CHEK2	NM_007194.4	c.1555C>T	p.Arg519Ter	Pathogenic/Likely_pathogenic	RCV000116005.5|RCV000210124.1|RCV000212474.2|RCV000471222.1	Hereditary_cancer-predisposing_syndrome|Breast_and_colorectal_cancer\x2c_susceptibility_to|not_provided|Familial_cancer_of_breast	rs200432447	.	.	4.38e-06
ASJ	3	14158132	14158133	CT	-	frameshift_variant	coding	XPC	NM_004628.5	c.1750_1751del	p.Arg584ValfsTer15	Likely_pathogenic	.	.	rs752030576	.	1.66e-05	8.12e-06
ASJ	5	132588836	132588836	A	T	stop_gained	coding	RAD50	NM_005732.4	c.1201A>T	p.Arg401Ter	Pathogenic	.	.	rs199867309	.	1.67e-05	8.13e-06
ASJ	5	60890913	60890913	G	T	stop_gained	coding	ERCC8	NM_000082.4	c.1017C>A	p.Cys339Ter	Pathogenic	.	.	rs753663016	.	2.49e-05	2.44e-05
ASJ	5	80656533	80656533	T	G	splice_donor_variant	coding	MSH3	NM_002439.5	c.358+2T>G	-	Likely_pathogenic	.	.	.	.	.	1.22e-05
ASJ	8	89947835	89947835	T	A	stop_gained	coding	NBN	NM_002485.5	c.1903A>T	p.Lys635Ter	Pathogenic/Likely_pathogenic	RCV000131755.3|RCV000219708.2|RCV000227700.2	Hereditary_cancer-predisposing_syndrome|not_provided|Microcephaly\x2c_normal_intelligence_and_immunodeficiency	rs587782545	.	5.07e-05	3.95e-05
ASJ	8	89982751	89982752	AC	-	frameshift_variant	coding	NBN	NM_002485.5	c.141_142del	p.Leu48AsnfsTer3	Pathogenic/Likely_pathogenic	.	.	rs750375741	.	8.24e-06	4.06e-06
Finnish
CHN, AFR, AMR, ASJ, EAS_OEA, FIN, NFE_BGR, NFE_NWE, NFE_SEU, NFE_SWE, NFE_ONF, SAS	1	45331556	45331556	C	T	missense_variant,splice_region_variant	coding	MUTYH	NM_001048174.2	c.1103G>A	p.Gly368Asp	Pathogenic/Likely_pathogenic	RCV000005614.10|RCV000005615.3|RCV000079501.5|RCV000115748.9|RCV000121598.1|RCV000144637.1|RCV000477907.1|RCV000477907.1	MYH-associated_polyposis|Endometrial_carcinoma|not_provided|Hereditary_cancer-predisposing_syndrome|not_specified|Carcinoma_of_colon|MYH-associated_polyposis|Neoplasm_of_stomach	rs36053993	0.0024	3.3e-05	2.84e-05
CHN, AFR, AMR, ASJ, EAS_OEA, FIN, NFE_BGR, NFE_NWE, NFE_SEU, NFE_SWE, NFE_ONF, SAS	5	132595759	132595759	-	A	frameshift_variant	coding	RAD50	NM_005732.4	c.2165dup	p.Glu723GlyfsTer5	Pathogenic	RCV000129381.7	Hereditary_cancer-predisposing_syndrome	rs587781454	.	0.0028	0.003
CHN, AFR, AMR, FIN, NFE_BGR, NFE_NWE, NFE_SEU, NFE_SWE, NFE_ONF, SAS	1	45332803	45332803	T	C	missense_variant	coding	MUTYH	NM_001048174.2	c.452A>G	p.Tyr151Cys	Pathogenic/Likely_pathogenic	RCV000005612.10|RCV000005613.2|RCV000079502.5|RCV000115766.8|RCV000121607.1|RCV000144631.1	MYH-associated_polyposis|Endometrial_carcinoma|not_provided|Hereditary_cancer-predisposing_syndrome|not_specified|Carcinoma_of_colon	rs34612342	0.0002	0.0016	0.0015
AFR, AMR, ASJ, FIN, NFE_BGR, NFE_NWE, NFE_SEU, NFE_SWE, NFE_ONF, SAS	3	9750423	9750423	G	A	missense_variant,splice_region_variant	coding	OGG1	NM_002542.5	c.137G>A	p.Arg46Gln	Pathogenic	RCV000008040.4	Clear_cell_carcinoma_of_kidney	rs104893751	0.0006	0.0005	0.0005
ICE, AFR, AMR, FIN, NFE_BGR, NFE_NWE, NFE_SEU, NFE_SWE, NFE_ONF, SAS	5	83104943	83104943	C	-	frameshift_variant	coding	XRCC4	NM_003401.5	c.25del	p.His9ThrfsTer8	Pathogenic/Likely_pathogenic	RCV000190522.3	Short_stature\x2c_microcephaly\x2c_and_endocrine_dysfunction	rs757928483	.	8.24e-05	6.09e-05
AMR, ASJ, FIN, NFE_BGR, NFE_NWE, NFE_SEU, NFE_SWE, NFE_ONF, SAS	2	127292756	127292756	G	A	stop_gained	coding	ERCC3	NM_000122.2	c.325C>T	p.Arg109Ter	Pathogenic/Likely_pathogenic	RCV000255849.1	not_provided	rs34295337	.	.	4.07e-06
CHN, ICE, AFR, AMR, FIN, NFE_NWE, NFE_SWE, NFE_ONF, SAS	2	47803500	47803500	-	C	frameshift_variant	coding	MSH6	NM_000179.3	c.3261dup	p.Phe1088LeufsTer5	Pathogenic	RCV000074831.3|RCV000078312.6|RCV000115412.5|RCV000410401.1	Lynch_syndrome|not_provided|Hereditary_cancer-predisposing_syndrome|Hereditary_nonpolyposis_colorectal_cancer_type_5	rs748452299	.	1.65e-05	1.63e-05
AFR, AMR, FIN, NFE_BGR, NFE_NWE, NFE_SEU, NFE_SWE, NFE_ONF, SAS	13	50945445	50945445	G	A	missense_variant	coding	RNASEH2B	NM_024570.4	c.529G>A	p.Ala177Thr	Pathogenic/Likely_pathogenic	RCV000001324.5|RCV000274058.1|RCV000343151.1|RCV000455405.1	Aicardi_Goutieres_syndrome_2|not_provided|Aicardi_Goutieres_syndrome|not_specified	rs75184679	0.0002	0.0018	5.71e-05
ICE, AFR, AMR, FIN, NFE_BGR, NFE_NWE, NFE_SEU, NFE_SWE, NFE_ONF	14	45189123	45189123	C	T	stop_gained	coding	FANCM	NM_020937.4	c.5101C>T	p.Gln1701Ter	Pathogenic/Likely_pathogenic	RCV000456962.1	Fanconi_anemia	rs147021911	0.0008	0.0002	0.0002
AFR, AMR, FIN, NFE_NWE, NFE_SEU, NFE_SWE, NFE_ONF	3	10073363	10073363	G	A	splice_donor_variant	coding	FANCD2	NM_001018115.3	c.2715+1G>A	-	Pathogenic	.	.	rs201811817	0.0002	8.34e-06	4.07e-06
CHN, AFR, FIN, NFE_SEU, NFE_SWE, NFE_ONF, SAS	13	102866765	102866765	C	T	missense_variant	coding	BIVM-ERCC5	NM_001204425.2	c.3815C>T	p.Ala1272Val	Likely_pathogenic	.	.	rs774078839	.	1.66e-05	1.63e-05
CHN, AFR, FIN, NFE_SEU, NFE_SWE, NFE_ONF, SAS	13	102866765	102866765	C	T	missense_variant	coding	ERCC5	NM_000123.4	c.2453C>T	p.Ala818Val	Likely_pathogenic	.	.	rs774078839	.	.	2.45e-05
AFR, FIN, NFE_BGR, NFE_NWE, NFE_SEU, NFE_SWE, NFE_ONF	18	22992836	22992836	A	G	missense_variant	coding	RBBP8	NM_002894.3	c.1009A>G	p.Lys337Glu	Pathogenic	RCV000006180.4|RCV000281881.1|RCV000318254.1	Carcinoma_of_pancreas|Seckel_syndrome|Microcephaly_with_mental_retardation_and_digital_anomalies	rs121434388	.	.	4.06e-06
AMR, FIN, NFE_NWE, NFE_SEU, NFE_ONF, SAS	5	132579486	132579486	-	T	frameshift_variant	coding	RAD50	NM_005732.4	c.541dup	p.Ser181PhefsTer7	Pathogenic	RCV000163823.4	Hereditary_cancer-predisposing_syndrome	rs786201531	.	.	4.06e-06
CHN, EAS_OEA, FIN, NFE_NWE, NFE_SWE, NFE_ONF	5	132638158	132638158	C	T	stop_gained	coding	RAD50	NM_005732.4	c.3553C>T	p.Arg1185Ter	Pathogenic	RCV000199364.3|RCV000369650.1	Hereditary_cancer-predisposing_syndrome|Nijmegen_breakage_syndrome-like_disorder	rs778555849	.	0.0021	0.0022
AMR, FIN, NFE_NWE, NFE_SEU, NFE_SWE, NFE_ONF	17	18308367	18308367	T	C	missense_variant	coding	TOP3A	NM_004618.5	c.298A>G	p.Met100Val	Pathogenic	.	.	rs376902371	.	.	2.84e-05
AFR, AMR, FIN, NFE_BGR, NFE_NWE, NFE_ONF	19	45352352	45352352	G	A	missense_variant,splice_region_variant	coding	ERCC2	NM_000400.4	c.2047C>T	p.Arg683Trp	Pathogenic/Likely_pathogenic	RCV000018284.29	Xeroderma_pigmentosum\x2c_group_D	rs41556519	.	0.0003	0.0005
AMR, FIN, NFE_BGR, NFE_NWE, NFE_SWE, NFE_ONF	19	45353296	45353297	AA	-	frameshift_variant	coding	ERCC2	NM_000400.4	c.1703_1704del	p.Phe568TyrfsTer2	Pathogenic/Likely_pathogenic	RCV000120767.1	not_specified	rs587778271	.	0.0002	0.0003
CHN, AMR, FIN, NFE_NWE, NFE_ONF, SAS	22	28725254	28725254	G	A	missense_variant	coding	CHEK2	NM_007194.4	c.433C>T	p.Arg145Trp	Likely_pathogenic	RCV000005940.2|RCV000116016.7|RCV000120554.1|RCV000197612.4|RCV000381571.1\x2cRCV000436224.1	Li-Fraumeni_syndrome_2|Hereditary_cancer-predisposing_syndrome|not_specified|Familial_cancer_of_breast|CHEK2-Related_Cancer_Susceptibility\x2cnot_specified	rs137853007	.	2.53e-05	3.26e-05
AMR, FIN, NFE_NWE, NFE_SEU, NFE_SWE	9	97675579	97675579	G	A	stop_gained	coding	XPA	NM_000380.4	c.682C>T	p.Arg228Ter	Pathogenic	RCV000001050.3	Xeroderma_pigmentosum\x2c_type_1	rs104894132	.	1.75e-05	8.87e-06
ICE, FIN, NFE_EST, NFE_SEU, NFE_ONF	10	68431936	68431936	C	T	missense_variant	coding	DNA2	NM_001080449.3	c.1909G>A	p.Val637Ile	Pathogenic	.	.	rs746522359	.	1.65e-05	2.03e-05
FIN, NFE_NWE, NFE_SEU, NFE_SWE, NFE_ONF	17	18305208	18305208	G	A	stop_gained	coding	TOP3A	NM_004618.5	c.403C>T	p.Arg135Ter	Pathogenic	.	.	rs200944917	.	8.24e-06	2.44e-05
FIN, NFE_BGR, NFE_SEU, NFE_SWE, NFE_ONF	17	43106487	43106487	A	C	missense_variant	coding	BRCA1	NM_007294.4	c.181T>G	p.Cys61Gly	Pathogenic	RCV000019229.11|RCV000047597.9|RCV000131902.4|RCV000159935.4|RCV000239114.1|RCV000412714.1|RCV000415051.1\x2cRCV000047596.2|RCV000111959.1\x2cRCV000047595.2|RCV000258244.1	Breast-ovarian_cancer\x2c_familial_1|Hereditary_breast_and_ovarian_cancer_syndrome|Hereditary_cancer-predisposing_syndrome|not_provided|Familial_cancer_of_breast|Breast_cancer|Breast_carcinoma\x2cFamilial_cancer_of_breast|Breast-ovarian_cancer\x2c_familial_1\x2cFamilial_cancer_of_breast|Breast-ovarian_cancer\x2c_familial_1	rs28897672	.	4.94e-05	3.67e-05
FIN, NFE_BGR, NFE_SEU, NFE_SWE, NFE_ONF	18	22968855	22968855	C	T	missense_variant	coding	RBBP8	NM_002894.3	c.298C>T	p.Arg100Trp	Pathogenic	RCV000115043.3	Seckel_syndrome_2	rs373804633	.	1.65e-05	3.25e-05
AMR, FIN, NFE_NWE, NFE_SWE, NFE_ONF	22	28725338	28725338	T	C	missense_variant	coding	CHEK2	NM_007194.4	c.349A>G	p.Arg117Gly	Pathogenic/Likely_pathogenic	RCV000116012.6|RCV000204429.3|RCV000212414.3	Hereditary_cancer-predisposing_syndrome|Familial_cancer_of_breast|not_provided	rs28909982	.	1.65e-05	2.03e-05
FIN, NFE_NWE, NFE_SWE, NFE_ONF	2	214730457	214730457	-	CATACTTTTCTTCCTGTTCA	frameshift_variant	coding	BARD1	NM_000465.4	c.1935_1954dup	p.Glu652ValfsTer69	Pathogenic/Likely_pathogenic	RCV000115621.5|RCV000200198.3	Hereditary_cancer-predisposing_syndrome|Familial_cancer_of_breast	rs587780024	.	.	4.08e-06
FIN, NFE_BGR, NFE_SEU, NFE_SWE	3	14168330	14168330	G	A	stop_gained	coding	XPC	NM_004628.5	c.463C>T	p.Arg155Ter	Pathogenic	.	.	rs755825264	.	0.0004	0.0004
AMR, FIN, NFE_ONF, SAS	5	132618134	132618134	C	T	stop_gained	coding	RAD50	NM_005732.4	c.3229C>T	p.Arg1077Ter	Pathogenic/Likely_pathogenic	RCV000219691.1\x2cRCV000217668.1	Hereditary_cancer-predisposing_syndrome\x2cHereditary_cancer-predisposing_syndrome	rs368980595	.	1.65e-05	8.13e-06
FIN, NFE_NWE, NFE_SWE, SAS	5	60904792	60904792	C	T	missense_variant,splice_region_variant	coding	ERCC8	NM_000082.4	c.481G>A	p.Val161Ile	Likely_pathogenic	.	.	rs148393161	.	1.68e-05	1.63e-05
FIN, NFE_NWE, NFE_SWE, NFE_ONF	9	35075706	35075715	AAAACACCTC	-	frameshift_variant	coding	FANCG	NM_004629.2	c.1183_1192del	p.Glu395TrpfsTer5	Pathogenic	RCV000034123.2	Fanconi_anemia\x2c_complementation_group_G	rs397507559	.	.	4.06e-06
CHN, AMR, FIN, NFE_NWE	10	49461473	49461473	G	A	stop_gained	coding	ERCC6	NM_000124.4	c.3862C>T	p.Arg1288Ter	Pathogenic	RCV000024284.5	Cerebro-oculo-facio-skeletal_syndrome	rs185142838	0.0002	6.66e-05	6.58e-05
AMR, FIN, NFE_NWE, NFE_ONF	13	32340630	32340631	TT	-	frameshift_variant	coding	BRCA2	NM_000059.4	c.6275_6276del	p.Leu2092ProfsTer7	Pathogenic	RCV000009903.14|RCV000044884.7|RCV000131029.4|RCV000160300.3	Breast-ovarian_cancer\x2c_familial_2|Hereditary_breast_and_ovarian_cancer_syndrome|Hereditary_cancer-predisposing_syndrome|not_provided	rs11571658	.	.	4.06e-06
FIN, NFE_BGR, NFE_SWE, NFE_ONF	14	45159189	45159189	-	A	frameshift_variant	coding	FANCM	NM_020937.4	c.1491dup	p.Gln498ThrfsTer7	Pathogenic/Likely_pathogenic	RCV000190644.1	not_provided	rs797045116	.	0.0002	0.0003
EAS_OEA, FIN, NFE_NWE, NFE_ONF	15	30925199	30925199	C	T	stop_gained	coding	FAN1	NM_014967.5	c.2245C>T	p.Arg749Ter	Pathogenic	RCV000030744.5	Interstitial_nephritis\x2c_karyomegalic	rs387907279	0.0002	5.84e-05	0.0001
FIN, NFE_NWE, NFE_SWE, NFE_ONF	15	90790747	90790747	C	-	frameshift_variant	coding	BLM	NM_000057.4	c.2923del	p.Gln975LysfsTer24	Pathogenic	RCV000034902.2|RCV000115301.3	Bloom_syndrome|not_provided	rs752505986	.	8.24e-06	8.13e-06
FIN, NFE_NWE, NFE_SWE, NFE_ONF	16	13926750	13926755	GGCCAA	-	inframe_deletion,splice_region_variant	coding	ERCC4	NM_005236.3	c.580_584+1del	-	Likely_pathogenic	.	.	rs776329282	.	2.48e-05	3.66e-05
AMR, FIN, NFE_NWE, NFE_ONF	16	89746848	89746848	T	C	missense_variant	coding	FANCA	NM_000135.4	c.3391A>G	p.Thr1131Ala	Pathogenic/Likely_pathogenic	RCV000230300.2	Fanconi_anemia	rs574034197	.	8.72e-06	4.08e-06
FIN, NFE_SEU, NFE_SWE, NFE_ONF	17	58692733	58692733	G	-	frameshift_variant	coding	RAD51C	NM_058216.3	c.93del	p.Phe32SerfsTer8	Pathogenic	RCV000024266.3|RCV000160936.3|RCV000205375.2|RCV000212931.1	Breast-ovarian_cancer\x2c_familial_3|Hereditary_cancer-predisposing_syndrome|Fanconi_anemia\x2c_complementation_group_O|not_provided	rs763897044	.	2.47e-05	1.63e-05
CHN, FIN, NFE_NWE, NFE_SEU	19	45365053	45365053	G	A	stop_gained	coding	ERCC2	NM_000400.4	c.466C>T	p.Arg156Ter	Pathogenic	.	.	rs151235136	0.0002	1.66e-05	2.04e-05
CHN, EAS_OEA, FIN	5	132603355	132603355	C	T	stop_gained	coding	RAD50	NM_005732.4	c.2263C>T	p.Gln755Ter	Pathogenic	.	.	rs765975825	.	1.65e-05	1.63e-05
CHN, AFR, FIN	5	132608683	132608686	AATC	-	frameshift_variant	coding	RAD50	NM_005732.4	c.2789_2792del	p.Ile930ThrfsTer9	Pathogenic	RCV000130289.2	Hereditary_cancer-predisposing_syndrome	rs779209275	.	8.24e-06	1.63e-05
FIN, NFE_NWE, NFE_SWE	11	108326152	108326152	-	A	frameshift_variant	coding	ATM	NM_000051.4	c.6908dup	p.Glu2304GlyfsTer69	Pathogenic	.	.	rs773570504	.	2.48e-05	2.84e-05
FIN, NFE_NWE, NFE_SEU	11	108335105	108335105	T	C	missense_variant	coding	ATM	NM_000051.4	c.8147T>C	p.Val2716Ala	Pathogenic/Likely_pathogenic	RCV000132066.6|RCV000169105.4|RCV000212079.3	Hereditary_cancer-predisposing_syndrome|Ataxia-telangiectasia_syndrome|not_provided	rs587782652	.	4.12e-05	2.84e-05
CHN, EAS_OEA, FIN	13	108210124	108210125	AG	-	frameshift_variant	coding	LIG4	NM_206937.2	c.1144_1145del	p.Leu382GlufsTer5	Likely_pathogenic	.	.	.	.	8.24e-06	8.13e-06
FIN, NFE_NWE, NFE_ONF	13	108210436	108210436	C	T	missense_variant	coding	LIG4	NM_206937.2	c.833G>A	p.Arg278His	Pathogenic	RCV000008114.2	Lig4_syndrome	rs104894421	.	.	1.62e-05
FIN, NFE_SWE, NFE_ONF	15	89303898	89303898	G	A	missense_variant	coding	FANCI	NM_001113378.2	c.3041G>A	p.Cys1014Tyr	Likely_pathogenic	.	.	rs140404896	.	1.65e-05	2.03e-05
AMR, FIN, NFE_NWE	17	43082434	43082434	G	A	stop_gained	coding	BRCA1	NM_007294.4	c.4327C>T	p.Arg1443Ter	Pathogenic	RCV000019244.14|RCV000048523.7|RCV000131880.3|RCV000159989.2|RCV000235131.2|RCV000239083.1\x2cRCV000019245.7|RCV000048522.4|RCV000129043.3|RCV000427206.1	Breast-ovarian_cancer\x2c_familial_1|Hereditary_breast_and_ovarian_cancer_syndrome|Hereditary_cancer-predisposing_syndrome|Familial_cancer_of_breast|not_provided|not_specified\x2cBreast-ovarian_cancer\x2c_familial_1|Hereditary_breast_and_ovarian_cancer_syndrome|Hereditary_cancer-predisposing_syndrome|not_specified	rs41293455	.	6.64e-05	4.47e-05
FIN, NFE_ONF, SAS	17	58694964	58694965	CT	-	frameshift_variant	coding	RAD51C	NM_058216.3	c.181_182del	p.Leu61AlafsTer11	Pathogenic	RCV000167466.1|RCV000456496.1	Hereditary_cancer-predisposing_syndrome|Fanconi_anemia\x2c_complementation_group_O	rs786203945	.	6.64e-05	4.47e-05
KOR(EAS_KOR), FIN, NFE_BGR	17	7673803	7673803	G	A	missense_variant	coding	TP53	NM_000546.6	c.817C>T	p.Arg273Cys	Pathogenic/Likely_pathogenic	RCV000131966.4|RCV000144665.4|RCV000149051.1|RCV000205625.1|RCV000254692.1|RCV000421090.1|RCV000431786.1|RCV000432002.1|RCV000442470.1\x2cRCV000418085.1|RCV000420280.1|RCV000420482.1|RCV000422550.1|RCV000422795.1|RCV000424918.1|RCV000425669.1|RCV000427515.1|RCV000427884.1|RCV000430119.1|RCV000431180.1|RCV000431455.1|RCV000432372.1|RCV000433489.1|RCV000435074.1|RCV000435480.1|RCV000436543.1|RCV000…	Hereditary_cancer-predisposing_syndrome|Li-Fraumeni_syndrome_1|Malignant_tumor_of_prostate|Li-Fraumeni_syndrome|not_provided|Neoplasm_of_breast|Neoplasm|Hepatocellular_carcinoma|Acute_myeloid_leukemia\x2cAdenocarcinoma_of_lung|Glioblastoma|Ovarian_Serous_Cystadenocarcinoma|Chronic_lymphocytic_leukemia|Malignant_neoplasm_of_body_of_uterus|Hepatocellular_carcinoma|Neoplasm_of_brain|Medulloblastoma|…	rs121913343	.	.	8.15e-06
FIN, NFE_NWE, NFE_SWE	19	12810355	12810355	G	-	frameshift_variant	coding	RNASEH2A	NM_006397.3	c.589del	p.Glu197ArgfsTer24	Pathogenic	.	.	rs781284373	.	.	1.22e-05
FIN, NFE_SWE, NFE_ONF	22	28734401	28734401	A	T	splice_donor_variant	coding	CHEK2	NM_007194.4	c.319+2T>A	-	Pathogenic/Likely_pathogenic	RCV000131434.6|RCV000212411.2	Hereditary_cancer-predisposing_syndrome|not_provided	rs587782401	.	1.77e-05	8.14e-06
FIN, NFE_SWE	3	14148560	14148560	A	G	splice_donor_variant	coding	XPC	NM_004628.5	c.2420+2T>C	-	Likely_pathogenic	.	.	rs778987248	.	.	4.07e-06
FIN, SAS	3	14178567	14178567	A	G	start_lost	coding	XPC	NM_004628.5	c.2T>C	p.Met1?	Likely_pathogenic	.	.	.	.	1.67e-05	3.35e-05
FIN, NFE_SWE	5	132579997	132579997	T	-	frameshift_variant	coding	RAD50	NM_005732.4	c.687del	p.Ser229ArgfsTer6	Pathogenic/Likely_pathogenic	RCV000164362.1|RCV000409900.1	Hereditary_cancer-predisposing_syndrome|Nijmegen_breakage_syndrome-like_disorder	rs760146707	.	4.96e-05	3.25e-05
AFR, FIN	7	6008996	6008996	C	A	splice_donor_variant	coding	PMS2	NM_000535.7	c.23+1G>T	-	Pathogenic/Likely_pathogenic	RCV000130565.2	Hereditary_cancer-predisposing_syndrome	rs587782074	.	3.38e-05	3.26e-05
FIN, NFE_NWE	10	49530797	49530797	G	A	stop_gained	coding	ERCC6	NM_000124.4	c.466C>T	p.Gln156Ter	Pathogenic	RCV000193828.1|RCV000224212.2	Cockayne_syndrome_B|not_provided	rs751838040	.	0.0013	0.0014
FIN, NFE_SWE	11	108267258	108267258	C	T	stop_gained	coding	ATM	NM_000051.4	c.2554C>T	p.Gln852Ter	Pathogenic	RCV000457787.1	Ataxia-telangiectasia_syndrome	rs758081262	.	.	4.1e-06
FIN, NFE_NWE	11	108304801	108304801	C	T	stop_gained	coding	ATM	NM_000051.4	c.5623C>T	p.Arg1875Ter	Pathogenic	RCV000236653.2	not_provided	rs376603775	.	3.35e-05	4.47e-05
AMR, FIN	11	108330355	108330355	G	A	stop_gained	coding	ATM	NM_000051.4	c.7449G>A	p.Trp2483Ter	Pathogenic	RCV000236176.1	not_provided	rs773516672	.	8.27e-06	8.15e-06
FIN, NFE_SEU	11	108365360	108365360	G	A	missense_variant	coding	ATM	NM_000051.4	c.9023G>A	p.Arg3008His	Likely_pathogenic	RCV000130230.3|RCV000196159.2|RCV000254719.2	Hereditary_cancer-predisposing_syndrome|Ataxia-telangiectasia_syndrome|not_provided	rs587781894	.	0.0013	0.0013
FIN, SAS	11	108365476	108365476	C	T	stop_gained	coding	ATM	NM_000051.4	c.9139C>T	p.Arg3047Ter	Pathogenic	RCV000003168.4|RCV000199061.3	Ataxia-telangiectasia_without_immunodeficiency|Ataxia-telangiectasia_syndrome	rs121434219	.	1.65e-05	2.84e-05
FIN, NFE_NWE	11	47234872	47234872	G	A	missense_variant	coding	DDB2	NM_000107.3	c.818G>A	p.Arg273His	Pathogenic	RCV000009333.2	Xeroderma_pigmentosum\x2c_group_E	rs121434640	.	.	8.12e-06
CHN, FIN	13	32331004	32331008	CAAAT	-	frameshift_variant	coding	BRCA2	NM_000059.4	c.771_775del	p.Asn257LysfsTer17	Pathogenic	RCV000009913.13|RCV000056288.6|RCV000131848.3|RCV000195405.2|RCV000212208.2	Breast-ovarian_cancer\x2c_familial_2|Familial_cancer_of_breast|Hereditary_cancer-predisposing_syndrome|Hereditary_breast_and_ovarian_cancer_syndrome|not_provided	rs80359675	.	7.42e-05	0.0001
KOR(EAS_KOR), FIN	13	32356472	32356472	C	T	stop_gained	coding	BRCA2	NM_000059.4	c.7480C>T	p.Arg2494Ter	Pathogenic	RCV000031681.8|RCV000045227.6|RCV000131084.3|RCV000225750.2	Breast-ovarian_cancer\x2c_familial_2|not_provided|Hereditary_cancer-predisposing_syndrome|Hereditary_breast_and_ovarian_cancer_syndrome	rs80358972	.	4.12e-05	3.25e-05
FIN, NFE_ONF	14	45176733	45176734	CA	-	frameshift_variant	coding	FANCM	NM_020937.4	c.3979_3980del	p.Gln1327ValfsTer16	Pathogenic	.	.	rs757391108	.	6.59e-05	5.69e-05
CHN, FIN	15	89285201	89285201	C	T	stop_gained	coding	FANCI	NM_001113378.2	c.1804C>T	p.Arg602Ter	Likely_pathogenic	.	.	.	.	8.33e-06	8.17e-06
AMR, FIN	16	13935414	13935418	AACTC	-	frameshift_variant	coding	ERCC4	NM_005236.3	c.1484_1488del	p.Thr495AsnfsTer6	Pathogenic	RCV000049244.25	Fanconi_anemia\x2c_complementation_group_Q	rs768847411	.	0.0001	0.0002
FIN, NFE_SWE	16	23634954	23634954	A	-	frameshift_variant	coding	PALB2	NM_024675.4	c.1592del	p.Leu531CysfsTer30	Pathogenic	RCV000001310.2|RCV000114482.2|RCV000132474.5|RCV000212797.2	Breast_cancer\x2c_susceptibility_to|Familial_cancer_of_breast|Hereditary_cancer-predisposing_syndrome|not_provided	rs180177102	.	7.7e-05	7.19e-05
FIN, NFE_SWE	16	89746891	89746891	C	T	splice_acceptor_variant	coding	FANCA	NM_000135.4	c.3349-1G>A	-	Pathogenic/Likely_pathogenic	.	.	rs769862233	.	4.44e-05	9.02e-05
FIN, NFE_SWE	16	89815966	89815966	T	A	stop_gained	coding	FANCA	NM_000135.4	c.100A>T	p.Lys34Ter	Pathogenic	.	.	rs772858764	.	0.0001	5.69e-05
EAS_OEA, FIN	17	43057078	43057078	G	A	stop_gained	coding	BRCA1	NM_007294.4	c.5251C>T	p.Arg1751Ter	Pathogenic	RCV000048882.5|RCV000074600.7|RCV000077611.8|RCV000162884.2|RCV000414226.1	Hereditary_breast_and_ovarian_cancer_syndrome|not_provided|Breast-ovarian_cancer\x2c_familial_1|Hereditary_cancer-predisposing_syndrome|Breast_cancer	rs80357123	.	0.0002	0.0001
FIN, NFE_NWE	17	43063931	43063931	G	A	missense_variant	coding	BRCA1	NM_007294.4	c.5095C>T	p.Arg1699Trp	Pathogenic	RCV000048789.6|RCV000077595.5|RCV000131821.3|RCV000148390.1|RCV000159999.3|RCV000191041.1|RCV000239322.1|RCV000457515.1\x2cRCV000048788.3|RCV000165701.1	Hereditary_breast_and_ovarian_cancer_syndrome|Breast-ovarian_cancer\x2c_familial_1|Hereditary_cancer-predisposing_syndrome|Breast_and_colorectal_cancer|not_provided|Fanconi_anemia\x2c_complementation_group_A|Ovarian_cancer|Familial_cancer_of_breast\x2cHereditary_breast_and_ovarian_cancer_syndrome|Hereditary_cancer-predisposing_syndrome	rs55770810	.	5.8e-05	6.97e-05
FIN, NFE_SEU	17	58709991	58709991	G	A	splice_donor_variant	coding	RAD51C	NM_058216.3	c.837+1G>A	-	Pathogenic	RCV000024267.2|RCV000221081.1\x2cRCV000226369.2|RCV000409098.1	Breast-ovarian_cancer\x2c_familial_3|Hereditary_cancer-predisposing_syndrome\x2cFanconi_anemia\x2c_complementation_group_O|Breast-ovarian_cancer\x2c_familial_3	rs760235677	.	.	1.22e-05
FIN, SAS	22	28710060	28710060	C	A	splice_acceptor_variant	coding	CHEK2	NM_007194.4	c.793-1G>T	-	Likely_pathogenic	RCV000160429.2|RCV000214915.1|RCV000464029.1	not_provided|Hereditary_cancer-predisposing_syndrome|Familial_cancer_of_breast	rs730881687	.	2.49e-05	2.44e-05
FIN	1	45331240	45331240	G	T	missense_variant	coding	MUTYH	NM_001048174.2	c.1334C>A	p.Ala445Asp	Pathogenic	RCV000033940.2	MYH-associated_polyposis	rs200844166	.	8.25e-06	4.07e-06
FIN	2	214780662	214780662	G	C	stop_gained	coding	BARD1	NM_000465.4	c.1212C>G	p.Tyr404Ter	Pathogenic	RCV000132107.3|RCV000195626.1|RCV000413940.1	Hereditary_cancer-predisposing_syndrome|Familial_cancer_of_breast|not_provided	rs587782681	.	1.65e-05	2.44e-05
FIN	2	214781360	214781360	-	T	frameshift_variant	coding	BARD1	NM_000465.4	c.513dup	p.Asp172ArgfsTer10	Pathogenic	.	.	rs746325928	.	6.72e-05	3.26e-05
FIN	3	37004414	37004414	T	G	missense_variant	coding	MLH1	NM_000249.4	c.320T>G	p.Ile107Arg	Pathogenic	RCV000075654.2|RCV000160517.1	Lynch_syndrome|not_provided	rs63750507	.	9.07e-05	5.28e-05
FIN	3	37008903	37008903	C	G	splice_region_variant,synonymous_variant	coding	MLH1	NM_000249.4	c.543C>G	p.Gly181=	Likely_pathogenic	.	.	.	.	3.3e-05	1.62e-05
FIN	5	80670214	80670214	G	T	stop_gained	coding	MSH3	NM_002439.5	c.697G>T	p.Glu233Ter	Pathogenic	.	.	rs756632960	.	1.65e-05	1.22e-05
FIN	5	80679061	80679062	AG	-	frameshift_variant	coding	MSH3	NM_002439.5	c.1310_1311del	p.Glu437GlyfsTer10	Pathogenic	.	.	rs757194485	.	8.89e-06	1.22e-05
FIN	5	80775738	80775741	TGAT	-	frameshift_variant	coding	MSH3	NM_002439.5	c.2300_2303del	p.Asp767GlyfsTer2	Pathogenic	.	.	.	.	8.26e-06	4.06e-06
FIN	7	5987265	5987265	G	-	frameshift_variant	coding	PMS2	NM_000535.7	c.1500del	p.Val501TrpfsTer94	Pathogenic	RCV000210104.1	Lynch_syndrome	rs759151952	.	5.03e-05	3.25e-05
FIN	8	89943338	89943338	G	-	frameshift_variant	coding	NBN	NM_002485.5	c.2099del	p.Pro700HisfsTer9	Pathogenic	.	.	.	.	0.0003	0.0002
FIN	9	95114679	95114680	CA	-	frameshift_variant	coding	FANCC	NM_000136.3	c.1103_1104del	p.Leu368GlnfsTer5	Likely_pathogenic	RCV000410408.1	Fanconi_anemia\x2c_complementation_group_C	.	.	9.06e-05	6.5e-05
FIN	11	108235669	108235669	G	A	splice_acceptor_variant	coding	ATM	NM_000051.4	c.332-1G>A	-	Likely_pathogenic	RCV000217634.1	Hereditary_cancer-predisposing_syndrome	rs747855862	.	4.96e-05	5.69e-05
FIN	11	108331498	108331498	G	C	missense_variant	coding	ATM	NM_000051.4	c.7570G>C	p.Ala2524Pro	Likely_pathogenic	RCV000167357.1	Hereditary_cancer-predisposing_syndrome	rs769142993	.	9.27e-05	7.32e-05
FIN	13	32333167	32333167	G	A	stop_gained	coding	BRCA2	NM_000059.4	c.1689G>A	p.Trp563Ter	Pathogenic	RCV000043863.3|RCV000112960.3	Hereditary_breast_and_ovarian_cancer_syndrome|Breast-ovarian_cancer\x2c_familial_2	rs80358456	.	1.67e-05	8.15e-06
FIN	13	32380005	32380005	A	G	splice_acceptor_variant	coding	BRCA2	NM_000059.4	c.9118-2A>G	-	Pathogenic	RCV000258415.1\x2cRCV000045727.4|RCV000077460.3|RCV000212285.2\x2cRCV000258235.1	Breast-ovarian_cancer\x2c_familial_2\x2cFamilial_cancer_of_breast|Breast-ovarian_cancer\x2c_familial_2|not_provided\x2cBreast-ovarian_cancer\x2c_familial_2	rs81002862	.	.	4.07e-06
FIN	14	45137239	45137239	C	T	stop_gained,splice_region_variant	coding	FANCM	NM_020937.4	c.679C>T	p.Gln227Ter	Pathogenic	.	.	.	.	8.62e-06	1.22e-05
FIN	17	43082403	43082403	C	T	splice_donor_variant	coding	BRCA1	NM_007294.4	c.4357+1G>A	-	Pathogenic	RCV000048534.2|RCV000112325.1|RCV000222812.1\x2cRCV000048533.2|RCV000112324.1|RCV000215639.1\x2cRCV000031165.7|RCV000048532.6|RCV000131879.2|RCV000167804.2	Familial_cancer_of_breast|Breast-ovarian_cancer\x2c_familial_1|Hereditary_cancer-predisposing_syndrome\x2cFamilial_cancer_of_breast|Breast-ovarian_cancer\x2c_familial_1|Hereditary_cancer-predisposing_syndrome\x2cBreast-ovarian_cancer\x2c_familial_1|not_provided|Hereditary_cancer-predisposing_syndrome|Hereditary_breast_and_ovarian_cancer_syndrome	rs80358027	0.0002	3.3e-05	4.47e-05
FIN	17	7674893	7674893	C	T	missense_variant	coding	TP53	NM_000546.6	c.638G>A	p.Arg213Gln	Pathogenic	RCV000417467.1|RCV000418608.1|RCV000418814.1|RCV000421737.1|RCV000422458.1|RCV000422684.1|RCV000427240.1|RCV000427500.1|RCV000428488.1|RCV000428624.1|RCV000428841.1|RCV000432738.1|RCV000433789.1|RCV000435132.1|RCV000435387.1|RCV000437481.1|RCV000438469.1|RCV000439587.1|RCV000439979.1|RCV000443648.1|RCV000444469.1|RCV000445195.1\x2cRCV000220461.1|RCV000418520.1|RCV000419521.1|RCV000420213.1|RCV000…	Adrenocortical_Carcinoma|Uterine_Carcinosarcoma|Malignant_melanoma_of_skin|Neoplasm_of_brain|Colorectal_Neoplasms|Hepatocellular_carcinoma|Glioblastoma|Pancreatic_adenocarcinoma|Renal_cell_carcinoma|Neoplasm_of_breast|Oesophageal_carcinoma|Transitional_cell_carcinoma_of_the_bladder|Squamous_cell_carcinoma_of_the_head_and_neck|Adenocarcinoma_of_stomach|Squamous_cell_carcinoma_of_lung|Squamous_cell…	rs587778720	.	0.0001	0.0001
FIN	22	28695187	28695187	G	A	stop_gained	coding	CHEK2	NM_007194.4	c.1315C>T	p.Gln439Ter	Pathogenic/Likely_pathogenic	RCV000217777.1|RCV000255686.1	Hereditary_cancer-predisposing_syndrome|not_provided	.	.	5.85e-05	7.32e-05
Icelander
CHN, JPN, ICE, KOR, AFR, AMR, EAS_OEA, NFE_BGR, NFE_NWE, NFE_SEU, NFE_SWE, NFE_ONF, SAS	13	108209994	108209998	TCTTT	-	frameshift_variant	coding	LIG4	NM_206937.2	c.1271_1275del	p.Lys424ArgfsTer20	Pathogenic	RCV000267680.1|RCV000338918.1	LIG4-Related_Disorders|not_provided	rs772226399	.	0.0001	0.0002
ICE, AFR, AMR, FIN, NFE_BGR, NFE_NWE, NFE_SEU, NFE_SWE, NFE_ONF, SAS	5	83104943	83104943	C	-	frameshift_variant	coding	XRCC4	NM_003401.5	c.25del	p.His9ThrfsTer8	Pathogenic/Likely_pathogenic	RCV000190522.3	Short_stature\x2c_microcephaly\x2c_and_endocrine_dysfunction	rs757928483	.	0.0004	0.0004
ICE, AFR, AMR, FIN, NFE_BGR, NFE_NWE, NFE_SEU, NFE_SWE, NFE_ONF	14	45189123	45189123	C	T	stop_gained	coding	FANCM	NM_020937.4	c.5101C>T	p.Gln1701Ter	Pathogenic/Likely_pathogenic	RCV000456962.1	Fanconi_anemia	rs147021911	0.0008	0.0013	0.0013
CHN, ICE, AFR, AMR, FIN, NFE_NWE, NFE_SWE, NFE_ONF, SAS	2	47803500	47803500	-	C	frameshift_variant	coding	MSH6	NM_000179.3	c.3261dup	p.Phe1088LeufsTer5	Pathogenic	RCV000074831.3|RCV000078312.6|RCV000115412.5|RCV000410401.1	Lynch_syndrome|not_provided|Hereditary_cancer-predisposing_syndrome|Hereditary_nonpolyposis_colorectal_cancer_type_5	rs748452299	.	0.0018	5.71e-05
ICE, AMR, NFE_NWE, NFE_SEU, NFE_SWE, NFE_ONF	19	45419157	45419157	G	A	missense_variant	coding	ERCC1	NM_001983.4	c.466C>T	p.Arg156Trp	Pathogenic	.	.	rs757369063	.	0.0002	0.0001
ICE, FIN, NFE_EST, NFE_SEU, NFE_ONF	10	68431936	68431936	C	T	missense_variant	coding	DNA2	NM_001080449.3	c.1909G>A	p.Val637Ile	Pathogenic	.	.	rs746522359	.	2.48e-05	3.66e-05
ICE, ASJ, NFE_NWE, NFE_SEU	17	7673802	7673802	C	T	missense_variant	coding	TP53	NM_000546.6	c.818G>A	p.Arg273His	Pathogenic	RCV000418536.1|RCV000418738.1|RCV000421259.1|RCV000423490.1|RCV000423633.1|RCV000423981.1|RCV000425890.1|RCV000426132.1|RCV000427314.1|RCV000428692.1|RCV000429444.1|RCV000431067.1|RCV000433315.1|RCV000434296.1|RCV000434695.1|RCV000435767.1|RCV000436818.1|RCV000437048.1|RCV000438507.1|RCV000441792.1|RCV000442241.1|RCV000444109.1|RCV000444782.1|RCV000444989.1\x2cRCV000222860.1|RCV000418732.1|RCV000…	Pancreatic_adenocarcinoma|Neoplasm_of_brain|Squamous_cell_carcinoma_of_the_head_and_neck|Chronic_lymphocytic_leukemia|Colorectal_Neoplasms|Adenocarcinoma_of_lung|Medulloblastoma|Adrenocortical_Carcinoma|Malignant_melanoma_of_skin|Brainstem_glioma|Malignant_neoplasm_of_body_of_uterus|Adenocarcinoma_of_prostate|Acute_myeloid_leukemia|Oesophageal_carcinoma|Hepatocellular_carcinoma|Small_cell_lung_ca…	rs28934576	0.0002	2.63e-05	1.63e-05
ICE, AMR, NFE_NWE, NFE_SEU	19	12813149	12813149	G	A	missense_variant	coding	RNASEH2A	NM_006397.3	c.704G>A	p.Arg235Gln	Pathogenic	RCV000056303.5	Aicardi_Goutieres_syndrome_4	rs75718910	.	8.3e-06	1.63e-05
ICE, NFE_NWE, NFE_ONF	2	214752472	214752472	G	C	stop_gained	coding	BARD1	NM_000465.4	c.1652C>G	p.Ser551Ter	Pathogenic/Likely_pathogenic	RCV000205925.1\x2cRCV000129880.5|RCV000206283.3|RCV000212133.1	Familial_cancer_of_breast\x2cHereditary_cancer-predisposing_syndrome|Familial_cancer_of_breast|not_provided	rs587781707	.	1.65e-05	1.63e-05
ICE, AFR, NFE_NWE, SAS	11	22625326	22625327	AG	-	frameshift_variant	coding	FANCF	NM_022725.4	c.484_485del	p.Leu162AspfsTer103	Pathogenic	RCV000006715.3|RCV000121020.1|RCV000342763.1	Fanconi_anemia\x2c_complementation_group_F|not_specified|Fanconi_anemia	rs587778340	.	8.34e-05	7.72e-05
ICE, AMR, NFE_ONF	2	47804984	47804984	-	A	frameshift_variant	coding	MSH6	NM_000179.3	c.3514dup	p.Arg1172LysfsTer5	Pathogenic	RCV000074872.2|RCV000166347.2|RCV000202194.1|RCV000409599.1	Lynch_syndrome|Hereditary_cancer-predisposing_syndrome|not_provided|Hereditary_nonpolyposis_colorectal_cancer_type_5	rs63751327	.	8.25e-06	8.13e-06
ICE, AMR, NFE_ONF	14	45175337	45175340	AAAA	-	frameshift_variant	coding	FANCM	NM_020937.4	c.2586_2589del	p.Lys863IlefsTer12	Pathogenic/Likely_pathogenic	.	.	rs768006618	.	2.55e-05	2.35e-05
ICE, AFR, AMR	16	2046132	2046132	G	-	frameshift_variant	coding	NTHL1	NM_002528.7	c.350del	p.Pro117GlnfsTer12	Pathogenic	.	.	.	.	.	1.63e-05
CHN, JPN, ICE	16	23619986	23619986	G	C	intron_variant	noncoding	PALB2	NM_024675.4	c.3113+1376C>G	-	Pathogenic	.	.	rs369444	0.1	.	.
ICE, NFE_SWE	16	89739218	89739231	TACATGTCCACAGC	-	frameshift_variant	coding	FANCA	NM_000135.4	c.4069_4082del	p.Ala1357LeufsTer63	Pathogenic	RCV000204633.2	Fanconi_anemia	rs747892390	.	8.25e-06	8.13e-06
ICE, NFE_NWE	16	89775816	89775816	C	T	splice_acceptor_variant	coding	FANCA	NM_000135.4	c.1827-1G>A	-	Pathogenic	RCV000471236.1	Fanconi_anemia	rs555449842	0.0002	1.09e-05	1.65e-05
ICE, NFE_SWE	5	80728849	80728849	A	G	splice_acceptor_variant	coding	MSH3	NM_002439.5	c.1454-2A>G	-	Likely_pathogenic	.	.	.	.	3.35e-05	1.63e-05
ICE, NFE_ONF	10	14953908	14953908	G	C	missense_variant	coding	DCLRE1C	NM_001033855.3	c.103C>G	p.His35Asp	Likely_pathogenic	RCV000004938.4	Histiocytic_medullary_reticulosis	rs121908159	.	.	4.08e-06
ICE, SAS	16	89791420	89791420	A	G	missense_variant	coding	FANCA	NM_000135.4	c.1342T>C	p.Tyr448His	Likely_pathogenic	.	.	.	.	.	.
ICE	13	32379465	32379465	C	-	frameshift_variant	coding	BRCA2	NM_000059.4	c.8904del	p.Val2969CysfsTer7	Pathogenic	RCV000031775.6|RCV000045650.4|RCV000131370.4|RCV000216861.2	Breast-ovarian_cancer\x2c_familial_2|Hereditary_breast_and_ovarian_cancer_syndrome|Hereditary_cancer-predisposing_syndrome|not_provided	rs80359730	.	.	.
ICE	17	43094549	43094550	AT	-	frameshift_variant	coding	BRCA1	NM_007294.4	c.981_982del	p.Cys328Ter	Pathogenic	RCV000049211.3|RCV000077636.5|RCV000162892.2|RCV000240695.1	Hereditary_breast_and_ovarian_cancer_syndrome|Breast-ovarian_cancer\x2c_familial_1|Hereditary_cancer-predisposing_syndrome|Breast_cancer	rs80357772	.	.	.
ICE	17	43104177	43104177	C	-	frameshift_variant	coding	BRCA1	NM_007294.4	c.386del	p.Gly129AlafsTer34	Pathogenic	.	.	.	.	.	.
ICE	17	7674238	7674238	C	T	missense_variant	coding	TP53	NM_000546.6	c.725G>A	p.Cys242Tyr	Pathogenic	RCV000417879.1|RCV000418512.1|RCV000424746.1|RCV000425032.1|RCV000427153.1|RCV000433671.1|RCV000435022.1|RCV000435743.1|RCV000438269.1|RCV000442305.1|RCV000442449.1\x2cRCV000013148.23|RCV000129809.2|RCV000231770.2|RCV000419041.1|RCV000419614.1|RCV000424935.1|RCV000425602.1|RCV000426292.1|RCV000430302.1|RCV000432119.1|RCV000436295.1|RCV000436867.1|RCV000440992.1|RCV000442015.1	Neoplasm_of_breast|Uterine_Carcinosarcoma|Glioblastoma|Squamous_cell_carcinoma_of_lung|Hepatocellular_carcinoma|Chronic_lymphocytic_leukemia|Oesophageal_carcinoma|Transitional_cell_carcinoma_of_the_bladder|Adenocarcinoma_of_stomach|Adenocarcinoma_of_lung|Squamous_cell_carcinoma_of_the_head_and_neck\x2cLi-Fraumeni-like_syndrome|Hereditary_cancer-predisposing_syndrome|Li-Fraumeni_syndrome|Squamous_…	rs121912655	.	.	0
ICE	17	7675077	7675077	G	C	missense_variant	coding	TP53	NM_000546.6	c.535C>G	p.His179Asp	Likely_pathogenic	RCV000115726.3|RCV000419024.1|RCV000419735.1|RCV000423020.1|RCV000423688.1|RCV000424007.1|RCV000424716.1|RCV000427283.1|RCV000428854.1|RCV000430411.1|RCV000431087.1|RCV000434379.1|RCV000434725.1|RCV000435360.1|RCV000436095.1|RCV000436304.1|RCV000440222.1|RCV000441827.1|RCV000444227.1|RCV000444364.1\x2cRCV000419821.1|RCV000420116.1|RCV000421694.1|RCV000423899.1|RCV000424030.1|RCV000425288.1|RCV000…	not_provided|Squamous_cell_carcinoma_of_the_skin|Glioblastoma|Squamous_cell_carcinoma_of_lung|Adenocarcinoma_of_stomach|Small_cell_lung_cancer|Squamous_cell_carcinoma_of_the_head_and_neck|Neoplasm_of_brain|Acute_myeloid_leukemia|Pancreatic_adenocarcinoma|Ovarian_Serous_Cystadenocarcinoma|Colorectal_Neoplasms|Malignant_melanoma_of_skin|Malignant_neoplasm_of_body_of_uterus|Carcinoma_of_gallbladder|…	.	.	.	.
ICE	17	7675175	7675175	C	T	stop_gained	coding	TP53	NM_000546.6	c.437G>A	p.Trp146Ter	Pathogenic	.	.	.	.	.	0
ICE	17	7676381	7676381	C	G	splice_donor_variant	coding	TP53	NM_000546.6	c.96+1G>C	-	Pathogenic	.	.	.	.	.	.
ICE	2	47414420	47414420	T	-	splice_donor_variant,intron_variant	coding	MSH2	NM_000251.3	c.942+2del	-	Likely_pathogenic	RCV000076755.2	Lynch_syndrome	rs587779194	.	.	.
ICE	3	10087249	10087252	AACA	-	frameshift_variant	coding	FANCD2	NM_001018115.3	c.3453_3456del	p.Asn1151LysfsTer46	Pathogenic	.	.	.	.	.	.
Estonian
NFE_EST, NFE_NWE, NFE_SWE, NFE_ONF	11	108315911	108315911	G	A	missense_variant,splice_region_variant	coding	ATM	NM_000051.4	c.6095G>A	p.Arg2032Lys	Pathogenic/Likely_pathogenic	RCV000159742.4|RCV000167946.4|RCV000212037.2	Hereditary_cancer-predisposing_syndrome|Ataxia-telangiectasia_syndrome|not_provided	rs139770721	.	4.12e-05	2.84e-05
CHN, AMR, EAS_OEA, NFE_EST, NFE_NWE	18	23022189	23022189	C	T	stop_gained	coding	RBBP8	NM_002894.3	c.2515C>T	p.Arg839Ter	Likely_pathogenic	.	.	.	.	.	2.44e-05
ICE, FIN, NFE_EST, NFE_SEU, NFE_ONF	10	68431936	68431936	C	T	missense_variant	coding	DNA2	NM_001080449.3	c.1909G>A	p.Val637Ile	Pathogenic	.	.	rs746522359	.	2.48e-05	3.66e-05
NFE_EST, NFE_SEU	11	108312467	108312471	AAAGT	-	frameshift_variant	coding	ATM	NM_000051.4	c.5979_5983del	p.Ser1993ArgfsTer23	Pathogenic	RCV000219008.1|RCV000459567.1	Hereditary_cancer-predisposing_syndrome|Ataxia-telangiectasia_syndrome	rs749049519	.	8.26e-06	8.13e-06
NFE_EST	11	94435901	94435901	T	C	splice_acceptor_variant	coding	MRE11	NM_005591.4	c.1927-2A>G	-	Likely_pathogenic	RCV000130102.4	Hereditary_cancer-predisposing_syndrome	rs587781822	.	.	.
NFE_EST	17	35107017	35107017	G	A	stop_gained	coding	RAD51D	NM_002878.3	c.451C>T	p.Gln151Ter	Pathogenic/Likely_pathogenic	RCV000129970.3|RCV000409676.1	Hereditary_cancer-predisposing_syndrome|Breast-ovarian_cancer\x2c_familial_4	rs587781756	.	.	4.06e-06

## Sheet: Ethnic-specific
Supplementary Table 4B. DDR Deleterious variants only present in Bulgarian, Ashkenazi Jewish, Finnish, Estonian, and Icelander populations
Chr	Start	End	Ref	Alt	Consequence	Region	Symbol	RefSeq ID	HGVSc	HGVSp	ClinVar_SIG_20210501	ClinVar_DIS	ClinVar_ID	dbSNP	1000G_ALL	ExAC_Freq	ESP6500si_ALL	gnomAD_exome_ALL
Bulgarian
2	47463155	47463155	G	A	splice_donor_variant	coding	MSH2	NM_000251.3	c.1510+1G>A	-	Likely_pathogenic	.	.	.	.	.	.	4.06e-06
5	132603385	132603397	AAGAACGACATAG	-	frameshift_variant	coding	RAD50	NM_005732.4	c.2299_2311del	p.Asp767LysfsTer8	Pathogenic	.	.	.	.	.	.	4.07e-06
8	47961665	47961665	C	T	upstream_gene_variant	noncoding	PRKDC	NM_006904.7	-	-	Likely_pathogenic	.	.	.	.	.	.	4.11e-06
8	47961665	47961665	C	T	stop_gained	coding	MCM4	NM_182746.3	c.220C>T	p.Gln74Ter	Likely_pathogenic	.	.	.	.	.	.	4.11e-06
9	95126582	95126582	C	G	splice_acceptor_variant	coding	FANCC	NM_000136.3	c.844-1G>C	-	Pathogenic/Likely_pathogenic	Fanconi_anemia\x2c_complementation_group_C|not_provided|Fanconi_anemia	RCV000169449.1|RCV000224795.2|RCV000462508.1	rs774209201	.	8.28e-06	.	8.12e-06
10	49461431	49461431	G	A	stop_gained	coding	ERCC6	NM_000124.4	c.3904C>T	p.Gln1302Ter	Pathogenic	Cockayne_syndrome_B	RCV000170389.1	rs786205174	.	.	.	4.07e-06
11	108315898	108315898	C	T	stop_gained	coding	ATM	NM_000051.4	c.6082C>T	p.Gln2028Ter	Pathogenic	Hereditary_cancer-predisposing_syndrome	RCV000213485.1	.	.	.	.	4.06e-06
11	108343372	108343372	G	A	splice_donor_variant	coding	ATM	NM_000051.4	c.8418+1G>A	-	Likely_pathogenic	Ataxia-telangiectasia_syndrome	RCV000409887.1	rs766533795	.	8.25e-06	.	4.07e-06
13	32398193	32398193	A	-	frameshift_variant	coding	BRCA2	NM_000059.4	c.9682del	p.Ser3228ValfsTer21	Pathogenic	Breast-ovarian_cancer\x2c_familial_2	RCV000077047.4	rs398122618	.	.	.	4.08e-06
14	45189069	45189073	AAAAG	-	frameshift_variant	coding	FANCM	NM_020937.4	c.5048_5052del	p.Lys1683ArgfsTer3	Pathogenic	.	.	.	.	.	.	4.07e-06
16	89814528	89814528	G	T	stop_gained	coding	FANCA	NM_000135.4	c.275C>A	p.Ser92Ter	Pathogenic	.	.	.	.	.	.	4.06e-06
19	45353293	45353293	A	-	frameshift_variant	coding	ERCC2	NM_000400.4	c.1707del	p.Ile569MetfsTer140	Likely_pathogenic	.	.	rs767672172	.	1.68e-05	.	8.13e-06
Ashkenazi Jewish
2	47799090	47799091	TT	-	frameshift_variant	coding	MSH6	NM_000179.3	c.1108_1109del	p.Leu370ArgfsTer4	Pathogenic/Likely_pathogenic	Lynch_syndrome	RCV000168455.1	rs786204252	.	.	.	4.07e-06
2	47801142	47801142	T	A	stop_gained	coding	MSH6	NM_000179.3	c.3159T>A	p.Cys1053Ter	Pathogenic	.	.	.	.	.	.	4.14e-06
2	47805709	47805709	T	C	splice_donor_variant	coding	MSH6	NM_000179.3	c.3646+2T>C	-	Likely_pathogenic	.	.	.	.	.	.	4.06e-06
2	47806630	47806630	-	TCAG	frameshift_variant	coding	MSH6	NM_000179.3	c.3984_3987dup	p.Leu1330ValfsTer12	Pathogenic	Lynch_syndrome|Hereditary_cancer-predisposing_syndrome|not_provided	RCV000074964.3|RCV000131963.5|RCV000202165.1	rs751033488	.	2.57e-05	.	1.66e-05
3	14158132	14158133	CT	-	frameshift_variant	coding	XPC	NM_004628.5	c.1750_1751del	p.Arg584ValfsTer15	Likely_pathogenic	.	.	rs752030576	.	1.66e-05	.	8.12e-06
5	132588836	132588836	A	T	stop_gained	coding	RAD50	NM_005732.4	c.1201A>T	p.Arg401Ter	Pathogenic	.	.	rs199867309	.	1.67e-05	.	8.13e-06
5	60890913	60890913	G	T	stop_gained	coding	ERCC8	NM_000082.4	c.1017C>A	p.Cys339Ter	Pathogenic	.	.	rs753663016	.	2.49e-05	.	2.44e-05
5	80656533	80656533	T	G	splice_donor_variant	coding	MSH3	NM_002439.5	c.358+2T>G	-	Likely_pathogenic	.	.	.	.	.	.	1.22e-05
8	89947835	89947835	T	A	stop_gained	coding	NBN	NM_002485.5	c.1903A>T	p.Lys635Ter	Pathogenic/Likely_pathogenic	Hereditary_cancer-predisposing_syndrome|not_provided|Microcephaly\x2c_normal_intelligence_and_immunodeficiency	RCV000131755.3|RCV000219708.2|RCV000227700.2	rs587782545	.	5.07e-05	.	3.95e-05
8	89982751	89982752	AC	-	frameshift_variant	coding	NBN	NM_002485.5	c.141_142del	p.Leu48AsnfsTer3	Pathogenic/Likely_pathogenic	.	.	rs750375741	.	8.24e-06	.	4.06e-06
11	108325329	108325330	CT	-	frameshift_variant	coding	ATM	NM_000051.4	c.6596_6597del	p.Ser2199Ter	Likely_pathogenic	.	.	rs747057367	.	8.28e-06	.	4.07e-06
15	90769437	90769437	-	T	frameshift_variant,splice_region_variant	coding	BLM	NM_000057.4	c.2407dup	p.Trp803LeufsTer4	Pathogenic	Bloom_syndrome	RCV000035004.2	rs367543012	.	.	.	4.06e-06
15	90804299	90804300	AA	-	frameshift_variant	coding	BLM	NM_000057.4	c.3692_3693del	p.Lys1231SerfsTer11	Pathogenic/Likely_pathogenic	.	.	.	.	.	.	8.12e-06
16	89739290	89739290	C	T	splice_acceptor_variant	coding	FANCA	NM_000135.4	c.4011-1G>A	-	Pathogenic	not_provided	RCV000270448.1	rs761988162	.	8.29e-06	.	4.06e-06
17	7675157	7675157	G	A	missense_variant	coding	TP53	NM_000546.6	c.455C>T	p.Pro152Leu	Pathogenic	Hereditary_cancer-predisposing_syndrome|Li-Fraumeni_syndrome	RCV000132156.6|RCV000168122.2	rs587782705	.	3.3e-05	.	8.13e-06
22	28687974	28687974	G	A	stop_gained	coding	CHEK2	NM_007194.4	c.1555C>T	p.Arg519Ter	Pathogenic/Likely_pathogenic	Hereditary_cancer-predisposing_syndrome|Breast_and_colorectal_cancer\x2c_susceptibility_to|not_provided|Familial_cancer_of_breast	RCV000116005.5|RCV000210124.1|RCV000212474.2|RCV000471222.1	rs200432447	.	.	.	4.38e-06
Finnish
1	45331240	45331240	G	T	missense_variant	coding	MUTYH	NM_001048174.2	c.1334C>A	p.Ala445Asp	Pathogenic	MYH-associated_polyposis	RCV000033940.2	rs200844166	.	3.3e-05	.	2.84e-05
2	214780662	214780662	G	C	stop_gained	coding	BARD1	NM_000465.4	c.1212C>G	p.Tyr404Ter	Pathogenic	Hereditary_cancer-predisposing_syndrome|Familial_cancer_of_breast|not_provided	RCV000132107.3|RCV000195626.1|RCV000413940.1	rs587782681	.	.	.	4.07e-06
2	214781360	214781360	-	T	frameshift_variant	coding	BARD1	NM_000465.4	c.513dup	p.Asp172ArgfsTer10	Pathogenic	.	.	rs746325928	.	1.65e-05	.	1.63e-05
3	37004414	37004414	T	G	missense_variant	coding	MLH1	NM_000249.4	c.320T>G	p.Ile107Arg	Pathogenic	Lynch_syndrome|not_provided	RCV000075654.2|RCV000160517.1	rs63750507	.	.	.	4.06e-06
3	37008903	37008903	C	G	splice_region_variant,synonymous_variant	coding	MLH1	NM_000249.4	c.543C>G	p.Gly181=	Likely_pathogenic	.	.	.	.	.	.	4.06e-06
5	80670214	80670214	G	T	stop_gained	coding	MSH3	NM_002439.5	c.697G>T	p.Glu233Ter	Pathogenic	.	.	rs756632960	.	1.65e-05	.	3.25e-05
5	80679061	80679062	AG	-	frameshift_variant	coding	MSH3	NM_002439.5	c.1310_1311del	p.Glu437GlyfsTer10	Pathogenic	.	.	rs757194485	.	1.65e-05	.	2.03e-05
5	80775738	80775741	TGAT	-	frameshift_variant	coding	MSH3	NM_002439.5	c.2300_2303del	p.Asp767GlyfsTer2	Pathogenic	.	.	.	.	.	.	4.08e-06
7	5987265	5987265	G	-	frameshift_variant	coding	PMS2	NM_000535.7	c.1500del	p.Val501TrpfsTer94	Pathogenic	Lynch_syndrome	RCV000210104.1	rs759151952	.	1.65e-05	.	8.13e-06
8	89943338	89943338	G	-	frameshift_variant	coding	NBN	NM_002485.5	c.2099del	p.Pro700HisfsTer9	Pathogenic	.	.	.	.	.	.	4.06e-06
9	95114679	95114680	CA	-	frameshift_variant	coding	FANCC	NM_000136.3	c.1103_1104del	p.Leu368GlnfsTer5	Likely_pathogenic	Fanconi_anemia\x2c_complementation_group_C	RCV000410408.1	.	.	.	.	4.06e-06
11	108235669	108235669	G	A	splice_acceptor_variant	coding	ATM	NM_000051.4	c.332-1G>A	-	Likely_pathogenic	Hereditary_cancer-predisposing_syndrome	RCV000217634.1	rs747855862	.	8.72e-06	.	4.08e-06
11	108331498	108331498	G	C	missense_variant	coding	ATM	NM_000051.4	c.7570G>C	p.Ala2524Pro	Likely_pathogenic	Hereditary_cancer-predisposing_syndrome	RCV000167357.1	rs769142993	.	2.48e-05	.	2.84e-05
13	32333167	32333167	G	A	stop_gained	coding	BRCA2	NM_000059.4	c.1689G>A	p.Trp563Ter	Pathogenic	Hereditary_breast_and_ovarian_cancer_syndrome|Breast-ovarian_cancer\x2c_familial_2	RCV000043863.3|RCV000112960.3	rs80358456	.	.	.	4.07e-06
13	32380005	32380005	A	G	splice_acceptor_variant	coding	BRCA2	NM_000059.4	c.9118-2A>G	-	Pathogenic	Breast-ovarian_cancer\x2c_familial_2\x2cFamilial_cancer_of_breast|Breast-ovarian_cancer\x2c_familial_2|not_provided\x2cBreast-ovarian_cancer\x2c_familial_2	RCV000258415.1\x2cRCV000045727.4|RCV000077460.3|RCV000212285.2\x2cRCV000258235.1	rs81002862	.	3.38e-05	.	3.26e-05
14	45137239	45137239	C	T	stop_gained,splice_region_variant	coding	FANCM	NM_020937.4	c.679C>T	p.Gln227Ter	Pathogenic	.	.	.	.	.	.	4.1e-06
17	43082403	43082403	C	T	splice_donor_variant	coding	BRCA1	NM_007294.4	c.4357+1G>A	-	Pathogenic	Familial_cancer_of_breast|Breast-ovarian_cancer\x2c_familial_1|Hereditary_cancer-predisposing_syndrome\x2cFamilial_cancer_of_breast|Breast-ovarian_cancer\x2c_familial_1|Hereditary_cancer-predisposing_syndrome\x2cBreast-ovarian_cancer\x2c_familial_1|not_provided|Hereditary_cancer-predisposing_syndrome|Hereditary_breast_and_ovarian_cancer_syndrome	RCV000048534.2|RCV000112325.1|RCV000222812.1\x2cRCV000048533.2|RCV000112324.1|RCV000215639.1\x2cRCV000031165.7|RCV000048532.6|RCV000131879.2|RCV000167804.2	rs80358027	0.0002	8.25e-06	.	4.07e-06
17	7674893	7674893	C	T	missense_variant	coding	TP53	NM_000546.6	c.638G>A	p.Arg213Gln	Pathogenic	Adrenocortical_Carcinoma|Uterine_Carcinosarcoma|Malignant_melanoma_of_skin|Neoplasm_of_brain|Colorectal_Neoplasms|Hepatocellular_carcinoma|Glioblastoma|Pancreatic_adenocarcinoma|Renal_cell_carcinoma|Neoplasm_of_breast|Oesophageal_carcinoma|Transitional_cell_carcinoma_of_the_bladder|Squamous_cell_carcinoma_of_the_head_and_neck|Adenocarcinoma_of_stomach|Squamous_cell_carcinoma_of_lung|Squamous_cell…	RCV000417467.1|RCV000418608.1|RCV000418814.1|RCV000421737.1|RCV000422458.1|RCV000422684.1|RCV000427240.1|RCV000427500.1|RCV000428488.1|RCV000428624.1|RCV000428841.1|RCV000432738.1|RCV000433789.1|RCV000435132.1|RCV000435387.1|RCV000437481.1|RCV000438469.1|RCV000439587.1|RCV000439979.1|RCV000443648.1|RCV000444469.1|RCV000445195.1\x2cRCV000220461.1|RCV000418520.1|RCV000419521.1|RCV000420213.1|RCV000…	rs587778720	.	8.26e-06	.	4.06e-06
22	28695187	28695187	G	A	stop_gained	coding	CHEK2	NM_007194.4	c.1315C>T	p.Gln439Ter	Pathogenic/Likely_pathogenic	Hereditary_cancer-predisposing_syndrome|not_provided	RCV000217777.1|RCV000255686.1	.	.	.	.	4.07e-06
Estonian
11	94435901	94435901	T	C	splice_acceptor_variant	coding	MRE11	NM_005591.4	c.1927-2A>G	-	Likely_pathogenic	Hereditary_cancer-predisposing_syndrome	RCV000130102.4	rs587781822	.	.	.	.
17	35107017	35107017	G	A	stop_gained	coding	RAD51D	NM_002878.3	c.451C>T	p.Gln151Ter	Pathogenic/Likely_pathogenic	Hereditary_cancer-predisposing_syndrome|Breast-ovarian_cancer\x2c_familial_4	RCV000129970.3|RCV000409676.1	rs587781756	.	.	.	4.06e-06
Icelander
2	47414420	47414420	T	-	splice_donor_variant,intron_variant	coding	MSH2	NM_000251.3	c.942+2del	-	Likely_pathogenic	Lynch_syndrome	RCV000076755.2	rs587779194	.	.	.	.
3	10087249	10087252	AACA	-	frameshift_variant	coding	FANCD2	NM_001018115.3	c.3453_3456del	p.Asn1151LysfsTer46	Pathogenic	.	.	.	.	.	.	.
13	32379465	32379465	C	-	frameshift_variant	coding	BRCA2	NM_000059.4	c.8904del	p.Val2969CysfsTer7	Pathogenic	Breast-ovarian_cancer\x2c_familial_2|Hereditary_breast_and_ovarian_cancer_syndrome|Hereditary_cancer-predisposing_syndrome|not_provided	RCV000031775.6|RCV000045650.4|RCV000131370.4|RCV000216861.2	rs80359730	.	.	.	.
17	43094549	43094550	AT	-	frameshift_variant	coding	BRCA1	NM_007294.4	c.981_982del	p.Cys328Ter	Pathogenic	Hereditary_breast_and_ovarian_cancer_syndrome|Breast-ovarian_cancer\x2c_familial_1|Hereditary_cancer-predisposing_syndrome|Breast_cancer	RCV000049211.3|RCV000077636.5|RCV000162892.2|RCV000240695.1	rs80357772	.	.	.	.
17	43104177	43104177	C	-	frameshift_variant	coding	BRCA1	NM_007294.4	c.386del	p.Gly129AlafsTer34	Pathogenic	.	.	.	.	.	.	.
17	7674238	7674238	C	T	missense_variant	coding	TP53	NM_000546.6	c.725G>A	p.Cys242Tyr	Pathogenic	Neoplasm_of_breast|Uterine_Carcinosarcoma|Glioblastoma|Squamous_cell_carcinoma_of_lung|Hepatocellular_carcinoma|Chronic_lymphocytic_leukemia|Oesophageal_carcinoma|Transitional_cell_carcinoma_of_the_bladder|Adenocarcinoma_of_stomach|Adenocarcinoma_of_lung|Squamous_cell_carcinoma_of_the_head_and_neck\x2cLi-Fraumeni-like_syndrome|Hereditary_cancer-predisposing_syndrome|Li-Fraumeni_syndrome|Squamous_…	RCV000417879.1|RCV000418512.1|RCV000424746.1|RCV000425032.1|RCV000427153.1|RCV000433671.1|RCV000435022.1|RCV000435743.1|RCV000438269.1|RCV000442305.1|RCV000442449.1\x2cRCV000013148.23|RCV000129809.2|RCV000231770.2|RCV000419041.1|RCV000419614.1|RCV000424935.1|RCV000425602.1|RCV000426292.1|RCV000430302.1|RCV000432119.1|RCV000436295.1|RCV000436867.1|RCV000440992.1|RCV000442015.1	rs121912655	.	.	.	0
17	7675077	7675077	G	C	missense_variant	coding	TP53	NM_000546.6	c.535C>G	p.His179Asp	Likely_pathogenic	not_provided|Squamous_cell_carcinoma_of_the_skin|Glioblastoma|Squamous_cell_carcinoma_of_lung|Adenocarcinoma_of_stomach|Small_cell_lung_cancer|Squamous_cell_carcinoma_of_the_head_and_neck|Neoplasm_of_brain|Acute_myeloid_leukemia|Pancreatic_adenocarcinoma|Ovarian_Serous_Cystadenocarcinoma|Colorectal_Neoplasms|Malignant_melanoma_of_skin|Malignant_neoplasm_of_body_of_uterus|Carcinoma_of_gallbladder|…	RCV000115726.3|RCV000419024.1|RCV000419735.1|RCV000423020.1|RCV000423688.1|RCV000424007.1|RCV000424716.1|RCV000427283.1|RCV000428854.1|RCV000430411.1|RCV000431087.1|RCV000434379.1|RCV000434725.1|RCV000435360.1|RCV000436095.1|RCV000436304.1|RCV000440222.1|RCV000441827.1|RCV000444227.1|RCV000444364.1\x2cRCV000419821.1|RCV000420116.1|RCV000421694.1|RCV000423899.1|RCV000424030.1|RCV000425288.1|RCV000…	.	.	.	.	.
17	7675175	7675175	C	T	stop_gained	coding	TP53	NM_000546.6	c.437G>A	p.Trp146Ter	Pathogenic	.	.	.	.	.	.	0
17	7676381	7676381	C	G	splice_donor_variant	coding	TP53	NM_000546.6	c.96+1G>C	-	Pathogenic	.	.	.	.	.	.	.
