# Supplementary material for: Distinct landscapes of deleterious variants in DNA damage repair system in ethnic human populations
Source: Life Sci Alliance. 2022 May 20;5(9):e202101319. doi: 10.26508/lsa.202101319 (PMC9122833; doi:10.26508/lsa.202101319)
Supplement: Supplementary file 5 [file LSA-2021-01319_TableS5.xlsx]

## Sheet: BRCA
Supplementary Table 5A. BRCA deleterious variants
Gene	Chr	Start	End	Ref	Alt	Consequence	Feature	HGVSc	HGVSp	ClinVar_SIG_20210501	dbSNP	1000G_ALL	gnomAD_exome_ALL	COSMIC_ID	COSMIC_DIS	ClinVar_DIS	ClinVar_ID	Distribution	Shared_ethnicity
BRCA1	17	43051071	43051071	A	C	missense_variant	NM_007294.4	c.5324T>G	p.Met1775Arg	Pathogenic	rs41293463	.	1.22e-05	.	.	Breast-ovarian_cancer\x2c_familial_1|not_provided|Hereditary_cancer-predisposing_syndrome|Hereditary_breast_and_ovarian_cancer_syndrome\x2cBreast-ovarian_cancer\x2c_familial_1|Familial_cancer_of_breast	RCV000019264.9|RCV000048931.6|RCV000131375.4|RCV000167787.5\x2cRCV000019265.7|RCV000048930.2	AFR	1
BRCA1	17	43063346	43063349	TTTC	-	frameshift_variant	NM_007294.4	c.5177_5180del	p.Arg1726LysfsTer3	Pathogenic	rs80357975	.	8.13e-06	.	.	Breast-ovarian_cancer\x2c_familial_1|not_provided|Hereditary_cancer-predisposing_syndrome|Hereditary_breast_and_ovarian_cancer_syndrome	RCV000031225.9|RCV000048843.6|RCV000131829.3|RCV000167855.5	AFR	1
BRCA1	17	43091443	43091443	G	C	stop_gained	NM_007294.4	c.4088C>G	p.Ser1363Ter	Pathogenic	.	.	4.07e-06	.	.	Breast-ovarian_cancer\x2c_familial_1|Hereditary_cancer-predisposing_syndrome|Hereditary_breast_and_ovarian_cancer_syndrome\x2cBreast-ovarian_cancer\x2c_familial_1	RCV000077139.2|RCV000216362.1|RCV000471702.1\x2cRCV000241411.2	AFR	1
BRCA1	17	43106478	43106478	A	C	missense_variant	NM_007294.4	c.190T>G	p.Cys64Gly	Pathogenic	rs80357064	.	4.07e-06	.	.	Breast-ovarian_cancer\x2c_familial_1|Hereditary_breast_and_ovarian_cancer_syndrome|Hereditary_cancer-predisposing_syndrome|not_provided\x2cFamilial_cancer_of_breast|Breast-ovarian_cancer\x2c_familial_1|Hereditary_cancer-predisposing_syndrome	RCV000019228.10|RCV000047634.5|RCV000129894.3|RCV000235121.2\x2cRCV000047633.2|RCV000083174.4|RCV000130787.2	AFR	1
BRCA1	17	43063890	43063890	C	T	stop_gained	NM_007294.4	c.5136G>A	p.Trp1712Ter	Pathogenic	rs80357418	.	4.06e-06	.	.	Hereditary_breast_and_ovarian_cancer_syndrome|Breast-ovarian_cancer\x2c_familial_1|Hereditary_cancer-predisposing_syndrome|Familial_cancer_of_breast	RCV000048806.4|RCV000077600.5|RCV000131830.3|RCV000475804.1	AMR	1
BRCA1	17	43091516	43091516	C	A	stop_gained	NM_007294.4	c.4015G>T	p.Glu1339Ter	Pathogenic	rs80357021	.	4.07e-06	.	.	Breast-ovarian_cancer\x2c_familial_1|Familial_cancer_of_breast|Hereditary_cancer-predisposing_syndrome\x2cnot_specified	RCV000031140.5|RCV000048409.2|RCV000162870.1\x2cRCV000159985.1	AMR	1
BRCA1	17	43091597	43091600	TGTT	-	frameshift_variant	NM_007294.4	c.3931_3934del	p.Asn1311ProfsTer6	Pathogenic	rs80357864	.	4.07e-06	.	.	Familial_cancer_of_breast|Breast-ovarian_cancer\x2c_familial_1	RCV000048384.2|RCV000112211.3	AMR	1
BRCA1	17	43091670	43091673	CTCA	-	frameshift_variant	NM_007294.4	c.3858_3861del	p.Ser1286ArgfsTer20	Pathogenic	rs80357889	.	8.14e-06	.	.	Breast-ovarian_cancer\x2c_familial_1|Hereditary_breast_and_ovarian_cancer_syndrome	RCV000031134.8|RCV000048359.6	AMR	1
BRCA1	17	43091882	43091882	-	T	frameshift_variant	NM_007294.4	c.3648dup	p.Ser1217IlefsTer2	Pathogenic	rs80357902	.	4.06e-06	.	.	Breast-ovarian_cancer\x2c_familial_1|Familial_cancer_of_breast|Hereditary_cancer-predisposing_syndrome|Hereditary_breast_and_ovarian_cancer_syndrome	RCV000031116.8|RCV000048270.3|RCV000221757.1|RCV000225763.2	AMR	1
BRCA1	17	43091883	43091887	TAAGT	-	frameshift_variant	NM_007294.4	c.3644_3648del	p.Asn1215IlefsTer2	Pathogenic	.	.	4.06e-06	.	.	.	.	AMR	1
BRCA1	17	43092302	43092303	CT	-	frameshift_variant	NM_007294.4	c.3228_3229del	p.Gly1077AlafsTer8	Pathogenic	rs80357635	.	4.08e-06	.	.	Breast-ovarian_cancer\x2c_familial_1|not_provided|Hereditary_cancer-predisposing_syndrome|Hereditary_breast_and_ovarian_cancer_syndrome|Familial_cancer_of_breast	RCV000031097.9|RCV000048107.6|RCV000162862.2|RCV000225762.2|RCV000473763.1	AMR	1
BRCA1	17	43093234	43093235	CT	-	frameshift_variant	NM_007294.4	c.2296_2297del	p.Ser766Ter	Pathogenic	rs80357780	.	4.07e-06	.	.	Breast-ovarian_cancer\x2c_familial_1|Familial_cancer_of_breast|Hereditary_cancer-predisposing_syndrome	RCV000019235.7|RCV000047787.2|RCV000214000.1	AMR	1
BRCA1	17	43094706	43094706	-	CCACATGGCT	frameshift_variant	NM_007294.4	c.815_824dup	p.Thr276AlafsTer14	Pathogenic	rs387906563	.	4.07e-06	.	.	.	.	AMR	1
BRCA1	17	43106455	43106455	C	T	splice_donor_variant	NM_007294.4	c.212+1G>A	-	Pathogenic	rs80358042	.	4.09e-06	.	.	Hereditary_breast_and_ovarian_cancer_syndrome|Breast-ovarian_cancer\x2c_familial_1|Hereditary_cancer-predisposing_syndrome\x2cFamilial_cancer_of_breast|Breast-ovarian_cancer\x2c_familial_1\x2cBreast-ovarian_cancer\x2c_familial_1|Familial_cancer_of_breast	RCV000047717.3|RCV000112019.1|RCV000218717.1\x2cRCV000047716.2|RCV000112018.1\x2cRCV000031027.4|RCV000047715.2	AMR	1
BRCA1	17	43045749	43045749	T	-	frameshift_variant	NM_007294.4	c.5521del	p.Ser1841ValfsTer2	Pathogenic	rs80357721	.	.	.	.	Hereditary_breast_and_ovarian_cancer_syndrome|Breast-ovarian_cancer\x2c_familial_1	RCV000049034.4|RCV000112693.3	CHN	1
BRCA1	17	43045793	43045800	TGCCCAAT	-	frameshift_variant,splice_region_variant	NM_007294.4	c.5470_5477del	p.Ile1824AspfsTer3	Pathogenic	rs80357973	.	.	.	.	Hereditary_breast_and_ovarian_cancer_syndrome|Breast-ovarian_cancer\x2c_familial_1|Hereditary_cancer-predisposing_syndrome|Breast_cancer	RCV000049010.3|RCV000112668.3|RCV000131859.3|RCV000240711.1	CHN	1
BRCA1	17	43071080	43071080	G	A	stop_gained	NM_007294.4	c.4834C>T	p.Gln1612Ter	Pathogenic	rs786202064	.	.	.	.	Hereditary_cancer-predisposing_syndrome|Breast-ovarian_cancer\x2c_familial_1	RCV000164690.1|RCV000241386.2	CHN	1
BRCA1	17	43082422	43082422	-	TTCT	frameshift_variant	NM_007294.4	c.4335_4338dup	p.Gln1447ArgfsTer16	Pathogenic	rs397509164	.	.	.	.	.	.	CHN	1
BRCA1	17	43082564	43082564	G	-	frameshift_variant	NM_007294.4	c.4197del	p.Met1400CysfsTer5	Pathogenic	.	.	.	.	.	Breast-ovarian_cancer\x2c_familial_1	RCV000257209.2	CHN	1
BRCA1	17	43091518	43091518	T	-	frameshift_variant	NM_007294.4	c.4013del	p.Lys1338ArgfsTer28	Pathogenic	.	.	.	.	.	Breast-ovarian_cancer\x2c_familial_1	RCV000241274.2	CHN	1
BRCA1	17	43092202	43092206	TTTTT	-	frameshift_variant	NM_007294.4	c.3325_3329del	p.Lys1109AlafsTer4	Pathogenic	rs80357680	.	.	.	.	Familial_cancer_of_breast|Breast-ovarian_cancer\x2c_familial_1	RCV000048143.2|RCV000112061.2	CHN	1
BRCA1	17	43092809	43092809	C	A	stop_gained	NM_007294.4	c.2722G>T	p.Glu908Ter	Pathogenic	rs80356978	.	.	.	.	Hereditary_breast_and_ovarian_cancer_syndrome|not_provided|Breast-ovarian_cancer\x2c_familial_1|Hereditary_cancer-predisposing_syndrome|Breast_cancer|not_specified	RCV000047943.4|RCV000074576.7|RCV000077527.6|RCV000131878.3|RCV000148387.1|RCV000239255.1	CHN	1
BRCA1	17	43094066	43094066	C	A	stop_gained	NM_007294.4	c.1465G>T	p.Glu489Ter	Pathogenic	rs80357167	.	.	.	.	Familial_cancer_of_breast|Breast-ovarian_cancer\x2c_familial_1\x2cFamilial_cancer_of_breast|Breast-ovarian_cancer\x2c_familial_1	RCV000047486.2|RCV000256732.2\x2cRCV000047485.2|RCV000111625.1	CHN	1
BRCA1	17	43094390	43094390	T	A	stop_gained	NM_007294.4	c.1141A>T	p.Lys381Ter	Pathogenic	rs80357385	.	.	.	.	Familial_cancer_of_breast|Breast-ovarian_cancer\x2c_familial_1	RCV000047359.2|RCV000111561.3	CHN	1
BRCA1	17	43051062	43051062	C	T	splice_donor_variant	NM_007294.4	c.5332+1G>A	-	Pathogenic	rs80358041	.	4.06e-06	.	.	Breast-ovarian_cancer\x2c_familial_1\x2cFamilial_cancer_of_breast|not_provided\x2cHereditary_breast_and_ovarian_cancer_syndrome|Breast-ovarian_cancer\x2c_familial_1	RCV000258497.1\x2cRCV000048934.2|RCV000235344.1\x2cRCV000048933.3|RCV000112615.3	EAS_OEA	1
BRCA1	17	43063923	43063924	CA	-	frameshift_variant	NM_007294.4	c.5102_5103del	p.Leu1701GlnfsTer14	Pathogenic	rs80357608	.	.	.	.	Hereditary_breast_and_ovarian_cancer_syndrome|Breast-ovarian_cancer\x2c_familial_1	RCV000048795.3|RCV000077596.5	EAS_OEA	1
BRCA1	17	43091870	43091870	C	A	stop_gained	NM_007294.4	c.3661G>T	p.Glu1221Ter	Pathogenic	rs80357310	.	4.06e-06	.	.	Hereditary_breast_and_ovarian_cancer_syndrome|Breast-ovarian_cancer\x2c_familial_1|Breast_cancer|Hereditary_cancer-predisposing_syndrome|not_provided	RCV000048276.5|RCV000112149.3|RCV000148388.1|RCV000162864.1|RCV000258961.1	EAS_OEA	1
BRCA1	17	43092089	43092089	C	-	frameshift_variant	NM_007294.4	c.3442del	p.Glu1148ArgfsTer7	Pathogenic	rs80357808	.	4.07e-06	.	.	Breast-ovarian_cancer\x2c_familial_1|Familial_cancer_of_breast|Hereditary_cancer-predisposing_syndrome	RCV000031111.6|RCV000048199.2|RCV000130808.3	EAS_OEA	1
BRCA1	17	43092200	43092200	G	A	stop_gained	NM_007294.4	c.3331C>T	p.Gln1111Ter	Pathogenic	rs80357089	.	4.08e-06	.	.	Hereditary_breast_and_ovarian_cancer_syndrome|Breast-ovarian_cancer\x2c_familial_1	RCV000048150.5|RCV000112070.3	EAS_OEA	1
BRCA1	17	43092448	43092448	C	-	frameshift_variant	NM_007294.4	c.3083del	p.Arg1028LeufsTer20	Pathogenic	.	.	4.07e-06	.	.	.	.	EAS_OEA	1
BRCA1	17	43092732	43092735	ACCA	-	frameshift_variant	NM_007294.4	c.2796_2799del	p.Gly933ArgfsTer66	Pathogenic	rs80357840	.	4.07e-06	.	.	Familial_cancer_of_breast|Breast-ovarian_cancer\x2c_familial_1	RCV000047970.2|RCV000111940.2	EAS_OEA	1
BRCA1	17	43093256	43093256	G	A	stop_gained	NM_007294.4	c.2275C>T	p.Gln759Ter	Pathogenic	rs80356999	.	4.07e-06	.	.	Familial_cancer_of_breast|Breast-ovarian_cancer\x2c_familial_1	RCV000047780.2|RCV000111814.2	EAS_OEA	1
BRCA1	17	43124063	43124063	G	A	stop_gained	NM_007294.4	c.34C>T	p.Gln12Ter	Pathogenic	rs80357134	0.0002	.	.	.	Familial_cancer_of_breast|Breast-ovarian_cancer\x2c_familial_1|not_provided	RCV000048217.2|RCV000111614.3|RCV000412855.1	EAS_OEA	1
BRCA1	17	43082403	43082403	C	T	splice_donor_variant	NM_007294.4	c.4357+1G>A	-	Pathogenic	rs80358027	0.0002	4.07e-06	.	.	Familial_cancer_of_breast|Breast-ovarian_cancer\x2c_familial_1|Hereditary_cancer-predisposing_syndrome\x2cFamilial_cancer_of_breast|Breast-ovarian_cancer\x2c_familial_1|Hereditary_cancer-predisposing_syndrome\x2cBreast-ovarian_cancer\x2c_familial_1|not_provided|Hereditary_cancer-predisposing_syndrome|Hereditary_breast_and_ovarian_cancer_syndrome	RCV000048534.2|RCV000112325.1|RCV000222812.1\x2cRCV000048533.2|RCV000112324.1|RCV000215639.1\x2cRCV000031165.7|RCV000048532.6|RCV000131879.2|RCV000167804.2	FIN	1
BRCA1	17	43094549	43094550	AT	-	frameshift_variant	NM_007294.4	c.981_982del	p.Cys328Ter	Pathogenic	rs80357772	.	.	.	.	Hereditary_breast_and_ovarian_cancer_syndrome|Breast-ovarian_cancer\x2c_familial_1|Hereditary_cancer-predisposing_syndrome|Breast_cancer	RCV000049211.3|RCV000077636.5|RCV000162892.2|RCV000240695.1	ICE	1
BRCA1	17	43104177	43104177	C	-	frameshift_variant	NM_007294.4	c.386del	p.Gly129AlafsTer34	Pathogenic	.	.	.	.	.	.	.	ICE	1
BRCA1	17	43045712	43045712	T	C	missense_variant	NM_007294.4	c.5558A>G	p.Tyr1853Cys	Pathogenic/Likely_pathogenic	rs80357258	.	.	.	.	Familial_cancer_of_breast|Breast-ovarian_cancer\x2c_familial_1	RCV000049049.2|RCV000112703.1	JPN	1
BRCA1	17	43092317	43092317	G	-	frameshift_variant	NM_007294.4	c.3214del	p.Leu1072Ter	Pathogenic	rs80357923	.	.	.	.	Hereditary_breast_and_ovarian_cancer_syndrome|Breast-ovarian_cancer\x2c_familial_1	RCV000048101.3|RCV000112030.3	JPN	1
BRCA1	17	43092731	43092731	G	A	stop_gained	NM_007294.4	c.2800C>T	p.Gln934Ter	Pathogenic	rs80357223	.	.	.	.	Hereditary_breast_and_ovarian_cancer_syndrome|Breast-ovarian_cancer\x2c_familial_1|not_provided	RCV000047973.3|RCV000077528.5|RCV000236201.2	JPN	1
BRCA1	17	43106480	43106480	A	T	stop_gained	NM_007294.4	c.188T>A	p.Leu63Ter	Pathogenic	rs80357086	.	0	.	.	Familial_cancer_of_breast\x2cHereditary_breast_and_ovarian_cancer_syndrome|Breast-ovarian_cancer\x2c_familial_1|Hereditary_cancer-predisposing_syndrome|Breast_cancer	RCV000047621.2\x2cRCV000047620.3|RCV000077499.7|RCV000162847.2|RCV000413802.1	JPN	1
BRCA1	17	43049188	43049188	A	G	missense_variant	NM_007294.4	c.5339T>C	p.Leu1780Pro	Pathogenic/Likely_pathogenic	rs80357474	.	4.06e-06	.	.	Breast-ovarian_cancer\x2c_familial_1\x2cHereditary_breast_and_ovarian_cancer_syndrome|Breast-ovarian_cancer\x2c_familial_1|Hereditary_cancer-predisposing_syndrome|not_specified	RCV000083070.2\x2cRCV000048948.3|RCV000112624.1|RCV000132201.3|RCV000236823.1	KOR(EAS_KOR)	1
BRCA1	17	43091903	43091903	-	T	frameshift_variant	NM_007294.4	c.3627dup	p.Glu1210ArgfsTer9	Pathogenic	rs80357729	.	8.13e-06	.	.	Breast-ovarian_cancer\x2c_familial_1|Hereditary_breast_and_ovarian_cancer_syndrome|Hereditary_cancer-predisposing_syndrome|not_provided	RCV000031115.7|RCV000048263.4|RCV000130022.3|RCV000301326.1	KOR(EAS_KOR)	1
BRCA1	17	43104173	43104173	G	T	stop_gained	NM_007294.4	c.390C>A	p.Tyr130Ter	Pathogenic	rs80356888	.	4.06e-06	.	.	Breast-ovarian_cancer\x2c_familial_1\x2cHereditary_breast_and_ovarian_cancer_syndrome|Breast-ovarian_cancer\x2c_familial_1|Hereditary_cancer-predisposing_syndrome	RCV000241078.2\x2cRCV000048376.3|RCV000112439.3|RCV000131881.2	KOR(EAS_KOR)	1
BRCA1	17	43115788	43115788	G	C	intron_variant	NM_007294.4	c.81-9C>G	-	Pathogenic	rs80358127	.	4.11e-06	.	.	Hereditary_breast_and_ovarian_cancer_syndrome|Breast-ovarian_cancer\x2c_familial_1	RCV000049152.3|RCV000111718.1	KOR(EAS_KOR)	1
BRCA1	17	43047676	43047676	G	C	missense_variant	NM_007294.4	c.5434C>G	p.Pro1812Ala	Pathogenic/Likely_pathogenic	rs1800751	.	4.06e-06	.	.	Breast-ovarian_cancer\x2c_familial_1|Familial_cancer_of_breast	RCV000031251.8|RCV000048994.2	NFE_NWE	1
BRCA1	17	43057137	43057137	T	C	splice_acceptor_variant	NM_007294.4	c.5194-2A>G	-	Pathogenic/Likely_pathogenic	rs80358069	.	4.06e-06	.	.	Breast-ovarian_cancer\x2c_familial_1|Familial_cancer_of_breast|Hereditary_cancer-predisposing_syndrome|not_provided\x2cFamilial_cancer_of_breast	RCV000031228.6|RCV000048853.2|RCV000131860.3|RCV000256055.1\x2cRCV000048852.2	NFE_NWE	1
BRCA1	17	43067614	43067614	T	A	stop_gained	NM_007294.4	c.5068A>T	p.Lys1690Ter	Pathogenic	rs397507239	.	4.06e-06	.	.	Breast-ovarian_cancer\x2c_familial_1|Familial_cancer_of_breast\x2cnot_specified|Breast-ovarian_cancer\x2c_familial_1|Hereditary_cancer-predisposing_syndrome|Hereditary_breast_and_ovarian_cancer_syndrome|Breast_cancer	RCV000031207.5|RCV000048757.2\x2cRCV000048756.5|RCV000077592.3|RCV000130370.3|RCV000225765.1|RCV000240688.1	NFE_NWE	1
BRCA1	17	43071046	43071046	G	C	missense_variant	NM_007294.4	c.4868C>G	p.Ala1623Gly	Pathogenic/Likely_pathogenic	rs80356862	.	4.06e-06	.	.	Breast-ovarian_cancer\x2c_familial_1|Hereditary_breast_and_ovarian_cancer_syndrome|not_provided|Hereditary_cancer-predisposing_syndrome	RCV000031195.6|RCV000048680.2|RCV000074598.7|RCV000131686.3	NFE_NWE	1
BRCA1	17	43071225	43071225	G	C	stop_gained	NM_007294.4	c.4689C>G	p.Tyr1563Ter	Pathogenic	rs80357433	.	8.15e-06	.	.	Breast-ovarian_cancer\x2c_familial_1|Hereditary_breast_and_ovarian_cancer_syndrome|Hereditary_cancer-predisposing_syndrome|not_provided|Familial_cancer_of_breast	RCV000031188.9|RCV000048631.6|RCV000131835.3|RCV000159994.3|RCV000464295.1	NFE_NWE	1
BRCA1	17	43092046	43092046	T	-	frameshift_variant	NM_007294.4	c.3485del	p.Asp1162ValfsTer48	Pathogenic	rs80357509	.	4.06e-06	.	.	Breast-ovarian_cancer\x2c_familial_1|Hereditary_breast_and_ovarian_cancer_syndrome|not_provided|Hereditary_cancer-predisposing_syndrome|Familial_cancer_of_breast	RCV000031112.7|RCV000048213.5|RCV000159918.2|RCV000220121.1|RCV000408844.1	NFE_NWE	1
BRCA1	17	43092131	43092131	C	A	stop_gained	NM_007294.4	c.3400G>T	p.Glu1134Ter	Pathogenic	rs80357018	.	.	.	.	Breast-ovarian_cancer\x2c_familial_1|not_provided|Hereditary_breast_and_ovarian_cancer_syndrome	RCV000031110.8|RCV000048178.5|RCV000203638.2	NFE_NWE	1
BRCA1	17	43092416	43092416	C	-	frameshift_variant	NM_007294.4	c.3115del	p.Ala1039ProfsTer9	Pathogenic	.	.	.	.	.	Breast-ovarian_cancer\x2c_familial_1	RCV000256940.2	NFE_NWE	1
BRCA1	17	43092823	43092823	-	AT	frameshift_variant	NM_007294.4	c.2706_2707dup	p.Cys903TyrfsTer98	Pathogenic	rs80357717	.	8.14e-06	.	.	Breast-ovarian_cancer\x2c_familial_1|Hereditary_cancer-predisposing_syndrome|Hereditary_breast_and_ovarian_cancer_syndrome	RCV000031064.6|RCV000132203.2|RCV000459878.1	NFE_NWE	1
BRCA1	17	43093056	43093056	G	-	frameshift_variant	NM_007294.4	c.2475del	p.Asp825GlufsTer21	Pathogenic	rs80357970	.	4.07e-06	.	.	Breast-ovarian_cancer\x2c_familial_1|Hereditary_breast_and_ovarian_cancer_syndrome|Hereditary_cancer-predisposing_syndrome|not_provided	RCV000031053.9|RCV000047850.6|RCV000131352.3|RCV000236906.3	NFE_NWE	1
BRCA1	17	43093705	43093708	TTCT	-	frameshift_variant	NM_007294.4	c.1823_1826del	p.Lys608IlefsTer3	Pathogenic	rs80357952	.	4.07e-06	.	.	Hereditary_breast_and_ovarian_cancer_syndrome|Breast-ovarian_cancer\x2c_familial_1|Hereditary_cancer-predisposing_syndrome	RCV000047598.3|RCV000111693.7|RCV000131901.3	NFE_NWE	1
BRCA1	17	43093951	43093952	TT	-	frameshift_variant	NM_007294.4	c.1579_1580del	p.Lys527AspfsTer3	Pathogenic	rs431825387	.	4.08e-06	.	.	Breast-ovarian_cancer\x2c_familial_1	RCV000083023.4	NFE_NWE	1
BRCA1	17	43094602	43094602	T	-	frameshift_variant	NM_007294.4	c.929del	p.Gln310ArgfsTer4	Pathogenic	rs80357844	.	4.06e-06	.	.	Breast-ovarian_cancer\x2c_familial_1|Familial_cancer_of_breast|Hereditary_cancer-predisposing_syndrome|not_provided	RCV000031289.8|RCV000049194.2|RCV000131986.2|RCV000235314.1	NFE_NWE	1
BRCA1	17	43104923	43104923	A	-	frameshift_variant	NM_007294.4	c.246del	p.Val83LeufsTer5	Pathogenic	.	.	4.06e-06	.	.	Breast-ovarian_cancer\x2c_familial_1	RCV000256532.2	NFE_NWE	1
BRCA1	17	43104967	43104967	A	C	intron_variant	NM_007294.4	c.213-11T>G	-	Pathogenic	rs80358061	.	1.22e-05	.	.	Breast-ovarian_cancer\x2c_familial_1|Hereditary_breast_and_ovarian_cancer_syndrome|not_provided|Hereditary_cancer-predisposing_syndrome|Familial_cancer_of_breast	RCV000031030.7|RCV000047725.7|RCV000074570.7|RCV000131898.3|RCV000469831.1	NFE_NWE	1
BRCA1	17	43045773	43045773	C	T	missense_variant	NM_007294.4	c.5497G>A	p.Val1833Met	Pathogenic/Likely_pathogenic	rs80357268	.	4.07e-06	.	.	Hereditary_breast_and_ovarian_cancer_syndrome|Breast-ovarian_cancer\x2c_familial_1|Hereditary_cancer-predisposing_syndrome|not_provided	RCV000049017.3|RCV000077626.4|RCV000132307.3|RCV000255915.1	NFE_ONF	1
BRCA1	17	43049196	43049196	T	G	splice_acceptor_variant	NM_007294.4	c.5333-2A>C	-	Pathogenic	rs397509264	.	4.06e-06	.	.	Familial_cancer_of_breast|Breast-ovarian_cancer\x2c_familial_1\x2cFamilial_cancer_of_breast|Breast-ovarian_cancer\x2c_familial_1	RCV000048942.2|RCV000077616.2\x2cRCV000048941.2|RCV000258161.1	NFE_ONF	1
BRCA1	17	43063946	43063946	C	A	stop_gained	NM_007294.4	c.5080G>T	p.Glu1694Ter	Pathogenic	rs80356896	.	4.07e-06	.	.	Hereditary_breast_and_ovarian_cancer_syndrome|Breast-ovarian_cancer\x2c_familial_1|not_provided	RCV000048780.4|RCV000077593.5|RCV000255531.1	NFE_ONF	1
BRCA1	17	43071169	43071169	T	-	frameshift_variant	NM_007294.4	c.4745del	p.Asp1582AlafsTer19	Pathogenic	rs80357907	.	4.06e-06	.	.	Familial_cancer_of_breast|Breast-ovarian_cancer\x2c_familial_1	RCV000048649.2|RCV000112393.3	NFE_ONF	1
BRCA1	17	43090946	43090946	G	A	stop_gained,splice_region_variant	NM_007294.4	c.4183C>T	p.Gln1395Ter	Pathogenic	rs80357260	.	4.21e-06	.	.	Familial_cancer_of_breast|Breast-ovarian_cancer\x2c_familial_1|Hereditary_cancer-predisposing_syndrome|not_provided	RCV000048471.4|RCV000077564.9|RCV000162874.2|RCV000212181.3	NFE_ONF	1
BRCA1	17	43090963	43090964	CT	-	frameshift_variant	NM_007294.4	c.4165_4166del	p.Ser1389Ter	Pathogenic	rs80357572	.	4.13e-06	.	.	Hereditary_breast_and_ovarian_cancer_syndrome|Breast-ovarian_cancer\x2c_familial_1	RCV000048463.6|RCV000077562.5	NFE_ONF	1
BRCA1	17	43091783	43091783	C	A	stop_gained	NM_007294.4	c.3748G>T	p.Glu1250Ter	Pathogenic	rs28897686	.	8.13e-06	.	.	Breast-ovarian_cancer\x2c_familial_1|Hereditary_breast_and_ovarian_cancer_syndrome|not_provided|Hereditary_cancer-predisposing_syndrome|Familial_cancer_of_breast\x2cBreast-ovarian_cancer\x2c_familial_1|not_specified|Breast_cancer|Hereditary_cancer-predisposing_syndrome|Hereditary_breast_and_ovarian_cancer_syndrome	RCV000019241.10|RCV000048311.6|RCV000074586.7|RCV000131811.3|RCV000465125.1\x2cRCV000112170.3|RCV000120296.4|RCV000148379.1|RCV000162713.1|RCV000167791.6	NFE_ONF	1
BRCA1	17	43092388	43092388	C	-	frameshift_variant	NM_007294.4	c.3143del	p.Gly1048ValfsTer14	Pathogenic	.	.	4.07e-06	.	.	Breast-ovarian_cancer\x2c_familial_1	RCV000257681.2	NFE_ONF	1
BRCA1	17	43093193	43093193	G	A	stop_gained	NM_007294.4	c.2338C>T	p.Gln780Ter	Pathogenic	rs80356945	.	4.07e-06	.	.	Hereditary_breast_and_ovarian_cancer_syndrome|Breast-ovarian_cancer\x2c_familial_1|Hereditary_cancer-predisposing_syndrome|not_provided\x2cBreast-ovarian_cancer\x2c_familial_1|Hereditary_cancer-predisposing_syndrome|Hereditary_breast_and_ovarian_cancer_syndrome\x2cFamilial_cancer_of_breast|Breast-ovarian_cancer\x2c_familial_1	RCV000047805.4|RCV000077515.6|RCV000162854.2|RCV000414114.1\x2cRCV000077101.2|RCV000165128.2|RCV000199021.1\x2cRCV000047804.2|RCV000111829.1	NFE_ONF	1
BRCA1	17	43093570	43093570	T	-	frameshift_variant	NM_007294.4	c.1961del	p.Lys654SerfsTer47	Pathogenic	rs80357522	.	4.07e-06	COSM219054;COSM1383519;COSM1640708	1(ovary);1(stomach);1(large_intestine)	Breast-ovarian_cancer\x2c_familial_1|Hereditary_breast_and_ovarian_cancer_syndrome|Hereditary_cancer-predisposing_syndrome|not_provided|Breast_cancer	RCV000031019.9|RCV000047660.7|RCV000130764.3|RCV000236783.2|RCV000414241.1	NFE_ONF	1
BRCA1	17	43106457	43106457	T	C	missense_variant,splice_region_variant	NM_007294.4	c.211A>G	p.Arg71Gly	Pathogenic	rs80357382	.	4.09e-06	.	.	Breast-ovarian_cancer\x2c_familial_1|not_provided|Hereditary_cancer-predisposing_syndrome|Hereditary_breast_and_ovarian_cancer_syndrome|Familial_cancer_of_breast	RCV000019263.10|RCV000047713.6|RCV000131899.4|RCV000195359.3|RCV000469732.1	NFE_ONF	1
BRCA1	17	43106534	43106534	C	A	splice_acceptor_variant	NM_007294.4	c.135-1G>T	-	Pathogenic	rs80358158	.	4.09e-06	.	.	Breast-ovarian_cancer\x2c_familial_1|Hereditary_breast_and_ovarian_cancer_syndrome|Hereditary_cancer-predisposing_syndrome|not_provided\x2cHereditary_breast_and_ovarian_cancer_syndrome|Breast-ovarian_cancer\x2c_familial_1\x2cnot_provided	RCV000030985.5|RCV000047435.3|RCV000131843.2|RCV000236913.2\x2cRCV000047434.3|RCV000111858.1\x2cRCV000235787.2	NFE_ONF	1
BRCA1	17	43045784	43045784	-	C	frameshift_variant	NM_007294.4	c.5485dup	p.Glu1829GlyfsTer51	Pathogenic	rs768401297	.	4.07e-06	.	.	Breast-ovarian_cancer\x2c_familial_1	RCV000241000.2	NFE_SEU	1
BRCA1	17	43076488	43076488	C	A	missense_variant,splice_region_variant	NM_007294.4	c.4484G>T	p.Arg1495Met	Pathogenic	rs80357389	.	4.07e-06	.	.	Breast-ovarian_cancer\x2c_familial_1|Hereditary_breast_and_ovarian_cancer_syndrome|Hereditary_cancer-predisposing_syndrome|not_provided|not_specified|Familial_cancer_of_breast\x2cnot_provided|Breast-ovarian_cancer\x2c_familial_1\x2cBreast-ovarian_cancer\x2c_familial_1|Familial_cancer_of_breast|Hereditary_cancer-predisposing_syndrome	RCV000031179.6|RCV000048576.6|RCV000131886.3|RCV000159992.3|RCV000238601.1|RCV000462940.1\x2cRCV000236135.1|RCV000258262.1\x2cRCV000031178.6|RCV000048575.2|RCV000162878.2	NFE_SEU	1
BRCA1	17	43091523	43091532	ACTCAGACCA	-	frameshift_variant	NM_007294.4	c.3999_4008del	p.Gly1334ThrfsTer29	Pathogenic	rs754792932	.	4.07e-06	.	.	Breast-ovarian_cancer\x2c_familial_1	RCV000241051.1	NFE_SEU	1
BRCA1	17	43093262	43093262	C	-	frameshift_variant	NM_007294.4	c.2269del	p.Val757PhefsTer8	Pathogenic	rs80357583	.	4.07e-06	COSM23943	2(ovary)	Breast-ovarian_cancer\x2c_familial_1|Familial_cancer_of_breast|Hereditary_cancer-predisposing_syndrome	RCV000031040.6|RCV000047779.2|RCV000215693.1	NFE_SEU	1
BRCA1	17	43115720	43115723	ACTT	-	splice_region_variant,intron_variant	NM_007294.4	c.134+3_134+6del	-	Pathogenic	rs397508858	.	4.08e-06	.	.	Familial_cancer_of_breast|Breast-ovarian_cancer\x2c_familial_1	RCV000047431.2|RCV000258296.1	NFE_SEU	1
BRCA1	17	43049136	43049136	T	-	frameshift_variant	NM_007294.4	c.5391del	p.Phe1798SerfsTer36	Pathogenic	rs774988515	.	4.06e-06	.	.	Breast-ovarian_cancer\x2c_familial_1	RCV000241197.1	NFE_SWE	1
BRCA1	17	43091496	43091496	T	-	frameshift_variant	NM_007294.4	c.4035del	p.Glu1346LysfsTer20	Pathogenic	rs80357711	.	1.63e-05	.	.	Breast-ovarian_cancer\x2c_familial_1|Hereditary_breast_and_ovarian_cancer_syndrome|not_provided|Hereditary_cancer-predisposing_syndrome|Familial_cancer_of_breast	RCV000031141.9|RCV000048413.6|RCV000074587.7|RCV000130638.3|RCV000239274.1	NFE_SWE	1
BRCA1	17	43091905	43091905	A	-	frameshift_variant	NM_007294.4	c.3626del	p.Leu1209Ter	Pathogenic	rs80357571	.	4.06e-06	.	.	Familial_cancer_of_breast|Breast-ovarian_cancer\x2c_familial_1	RCV000048261.2|RCV000112140.5	NFE_SWE	1
BRCA1	17	43092478	43092478	-	TCTCA	frameshift_variant	NM_007294.4	c.3048_3052dup	p.Asn1018MetfsTer8	Pathogenic	rs80357866	.	1.63e-05	.	.	Breast-ovarian_cancer\x2c_familial_1|Hereditary_breast_and_ovarian_cancer_syndrome|Hereditary_cancer-predisposing_syndrome|not_provided	RCV000019262.10|RCV000048059.3|RCV000131332.3|RCV000159913.2	NFE_SWE	1
BRCA1	17	43093759	43093759	A	-	frameshift_variant	NM_007294.4	c.1772del	p.Ile591LysfsTer8	Pathogenic	rs80357901	.	4.07e-06	.	.	Familial_cancer_of_breast|Breast-ovarian_cancer\x2c_familial_1	RCV000047581.2|RCV000111678.4	NFE_SWE	1
BRCA1	17	43094170	43094171	CT	-	frameshift_variant	NM_007294.4	c.1360_1361del	p.Ser454Ter	Pathogenic	rs80357969	.	8.14e-06	.	.	Breast-ovarian_cancer\x2c_familial_1|Familial_cancer_of_breast|Hereditary_cancer-predisposing_syndrome|Hereditary_breast_and_ovarian_cancer_syndrome	RCV000030987.8|RCV000047440.3|RCV000131838.3|RCV000456126.1	NFE_SWE	1
BRCA1	17	43094439	43094449	AGGATTCTCTG	-	frameshift_variant	NM_007294.4	c.1082_1092del	p.Ser361Ter	Pathogenic	rs80359880	.	1.22e-05	.	.	Familial_cancer_of_breast|Breast-ovarian_cancer\x2c_familial_1|Hereditary_cancer-predisposing_syndrome|not_provided	RCV000047334.2|RCV000077481.6|RCV000165309.2|RCV000254901.1	NFE_SWE	1
BRCA1	17	43094477	43094477	C	A	stop_gained	NM_007294.4	c.1054G>T	p.Glu352Ter	Pathogenic	rs80357472	.	8.13e-06	.	.	Familial_cancer_of_breast|Breast-ovarian_cancer\x2c_familial_1|Hereditary_cancer-predisposing_syndrome|not_provided\x2cHereditary_breast_and_ovarian_cancer_syndrome	RCV000047319.2|RCV000111532.3|RCV000162843.1|RCV000235441.1\x2cRCV000465497.1	NFE_SWE	1
BRCA1	17	43099808	43099808	G	A	stop_gained	NM_007294.4	c.514C>T	p.Gln172Ter	Pathogenic	rs80356947	.	4.06e-06	.	.	Familial_cancer_of_breast|Breast-ovarian_cancer\x2c_familial_1	RCV000048816.2|RCV000077602.6	NFE_SWE	1
BRCA1	17	43115780	43115780	C	T	splice_acceptor_variant	NM_007294.4	c.81-1G>A	-	Pathogenic/Likely_pathogenic	rs80358018	.	4.08e-06	.	.	Familial_cancer_of_breast|Breast-ovarian_cancer\x2c_familial_1\x2cBreast-ovarian_cancer\x2c_familial_1|Hereditary_cancer-predisposing_syndrome|Hereditary_breast_and_ovarian_cancer_syndrome	RCV000049148.2|RCV000258470.1\x2cRCV000077185.3|RCV000131873.3|RCV000234498.1	NFE_SWE	1
BRCA1	17	43049161	43049161	G	-	frameshift_variant	NM_007294.4	c.5366del	p.Ala1789ValfsTer4	Pathogenic	rs760188581	.	4.06e-06	.	.	Breast-ovarian_cancer\x2c_familial_1	RCV000240994.1	SAS	1
BRCA1	17	43067607	43067607	C	T	splice_donor_variant	NM_007294.4	c.5074+1G>A	-	Pathogenic	rs80358053	.	4.06e-06	.	.	Breast-ovarian_cancer\x2c_familial_1|Familial_cancer_of_breast\x2cBreast-ovarian_cancer\x2c_familial_1\x2cBreast-ovarian_cancer\x2c_familial_1|Hereditary_breast_and_ovarian_cancer_syndrome|Hereditary_cancer-predisposing_syndrome	RCV000031211.5|RCV000048765.2\x2cRCV000258181.1\x2cRCV000031210.6|RCV000048764.3|RCV000131833.2	SAS	1
BRCA1	17	43074498	43074498	G	T	stop_gained	NM_007294.4	c.4508C>A	p.Ser1503Ter	Pathogenic	rs80357437	.	8.13e-06	.	.	Familial_cancer_of_breast|Breast-ovarian_cancer\x2c_familial_1|Hereditary_cancer-predisposing_syndrome	RCV000048583.2|RCV000112351.3|RCV000129157.1	SAS	1
BRCA1	17	43074522	43074522	C	T	splice_acceptor_variant	NM_007294.4	c.4485-1G>A	-	Pathogenic/Likely_pathogenic	rs80358189	.	1.22e-05	.	.	not_provided|Breast-ovarian_cancer\x2c_familial_1\x2cBreast-ovarian_cancer\x2c_familial_1\x2cFamilial_cancer_of_breast|Breast-ovarian_cancer\x2c_familial_1|not_provided	RCV000236333.1|RCV000258158.1\x2cRCV000258379.1\x2cRCV000048577.2|RCV000112343.2|RCV000235386.1	SAS	1
BRCA1	17	43091933	43091933	G	A	stop_gained	NM_007294.4	c.3598C>T	p.Gln1200Ter	Pathogenic	rs62625307	.	4.07e-06	.	.	Hereditary_breast_and_ovarian_cancer_syndrome|Breast-ovarian_cancer\x2c_familial_1|Hereditary_cancer-predisposing_syndrome|not_provided	RCV000048245.5|RCV000077552.7|RCV000131819.4|RCV000159977.3	SAS	1
BRCA1	17	43092051	43092054	CTTT	-	frameshift_variant	NM_007294.4	c.3477_3480del	p.Ile1159MetfsTer50	Pathogenic	rs80357781	.	4.06e-06	.	.	Hereditary_breast_and_ovarian_cancer_syndrome|Breast-ovarian_cancer\x2c_familial_1|Hereditary_cancer-predisposing_syndrome|not_provided	RCV000048209.3|RCV000077550.5|RCV000215402.1|RCV000235430.2	SAS	1
BRCA1	17	43092493	43092494	TC	-	frameshift_variant	NM_007294.4	c.3037_3038del	p.Glu1013AsnfsTer4	Pathogenic	rs397507208	.	4.07e-06	.	.	Breast-ovarian_cancer\x2c_familial_1	RCV000031083.5	SAS	1
BRCA1	17	43092845	43092846	TT	-	frameshift_variant	NM_007294.4	c.2685_2686del	p.Pro897LysfsTer5	Pathogenic	rs80357636	.	4.07e-06	.	.	Familial_cancer_of_breast|Breast-ovarian_cancer\x2c_familial_1	RCV000047931.2|RCV000077525.6	SAS	1
BRCA1	17	43092928	43092928	G	C	stop_gained	NM_007294.4	c.2603C>G	p.Ser868Ter	Pathogenic	rs80356925	.	4.07e-06	.	.	Breast-ovarian_cancer\x2c_familial_1|Familial_cancer_of_breast|Hereditary_cancer-predisposing_syndrome|not_provided\x2cFamilial_cancer_of_breast	RCV000031058.6|RCV000047897.4|RCV000162858.2|RCV000235126.2\x2cRCV000047896.2	SAS	1
BRCA1	17	43093122	43093122	A	-	frameshift_variant	NM_007294.4	c.2409del	p.Gln804SerfsTer11	Pathogenic	rs770460699	.	4.08e-06	.	.	Breast-ovarian_cancer\x2c_familial_1	RCV000241119.1	SAS	1
BRCA1	17	43093125	43093126	CA	-	frameshift_variant	NM_007294.4	c.2405_2406del	p.Val802GlufsTer7	Pathogenic	rs80357999	.	4.08e-06	.	.	Familial_cancer_of_breast|Breast-ovarian_cancer\x2c_familial_1|Hereditary_cancer-predisposing_syndrome|Breast_cancer	RCV000047826.3|RCV000111844.3|RCV000162857.1|RCV000412819.1	SAS	1
BRCA1	17	43093553	43093554	CT	-	frameshift_variant	NM_007294.4	c.1977_1978del	p.Val660GlnfsTer12	Pathogenic	rs773413634	.	4.07e-06	.	.	Breast-ovarian_cancer\x2c_familial_1	RCV000241525.1	SAS	1
BRCA1	17	43093569	43093569	-	T	frameshift_variant	NM_007294.4	c.1961dup	p.Tyr655ValfsTer18	Pathogenic	rs80357853	.	1.22e-05	.	.	Breast-ovarian_cancer\x2c_familial_1|not_provided|Hereditary_cancer-predisposing_syndrome|Hereditary_breast_and_ovarian_cancer_syndrome	RCV000031018.7|RCV000047661.6|RCV000130225.2|RCV000203641.2	SAS	1
BRCA1	17	43093687	43093687	-	AC	frameshift_variant	NM_007294.4	c.1842_1843dup	p.Ser615CysfsTer12	Pathogenic	rs767595162	.	4.07e-06	.	.	Breast-ovarian_cancer\x2c_familial_1	RCV000241272.1	SAS	1
BRCA1	17	43093691	43093692	TC	-	frameshift_variant	NM_007294.4	c.1839_1840del	p.Lys614ValfsTer10	Pathogenic	rs752474843	.	4.07e-06	.	.	Breast-ovarian_cancer\x2c_familial_1	RCV000241426.1	SAS	1
BRCA1	17	43093880	43093880	-	A	frameshift_variant	NM_007294.4	c.1650dup	p.Ser551Ter	Pathogenic	rs753524038	.	4.07e-06	.	.	Breast-ovarian_cancer\x2c_familial_1	RCV000241455.1	SAS	1
BRCA1	17	43094023	43094027	TTTAA	-	frameshift_variant	NM_007294.4	c.1504_1508del	p.Leu502AlafsTer2	Pathogenic	rs80357888	.	8.14e-06	COSM5702555;COSM5702554	1(ovary)	Breast-ovarian_cancer\x2c_familial_1|not_provided|Hereditary_cancer-predisposing_syndrome|Hereditary_breast_and_ovarian_cancer_syndrome	RCV000030998.9|RCV000047499.6|RCV000131841.3|RCV000210987.2	SAS	1
BRCA1	17	43094341	43094341	T	-	frameshift_variant	NM_007294.4	c.1190del	p.Asp397AlafsTer13	Pathogenic	rs748714307	.	4.07e-06	.	.	Breast-ovarian_cancer\x2c_familial_1	RCV000241162.2	SAS	1
BRCA1	17	43094635	43094636	AC	-	frameshift_variant	NM_007294.4	c.895_896del	p.Val299ArgfsTer4	Pathogenic	rs80357759	.	4.06e-06	.	.	Familial_cancer_of_breast|Breast-ovarian_cancer\x2c_familial_1	RCV000049179.3|RCV000111504.7	SAS	1
BRCA1	17	43104217	43104217	C	-	frameshift_variant	NM_007294.4	c.346del	p.Glu116AsnfsTer3	Pathogenic	rs762635795	.	4.06e-06	.	.	Breast-ovarian_cancer\x2c_familial_1	RCV000238656.2	SAS	1
BRCA2	13	32332517	32332517	C	T	stop_gained	NM_000059.4	c.1039C>T	p.Gln347Ter	Pathogenic	.	.	4.11e-06	.	.	.	.	AFR	1
BRCA2	13	32332779	32332782	AAAG	-	frameshift_variant	NM_000059.4	c.1310_1313del	p.Lys437IlefsTer22	Pathogenic	rs80359280	.	4.18e-06	COSM5951111;COSM5951112	1(oesophagus)	Breast-ovarian_cancer\x2c_familial_2|not_provided|Hereditary_cancer-predisposing_syndrome|Hereditary_breast_and_ovarian_cancer_syndrome	RCV000031318.13|RCV000043779.7|RCV000131062.3|RCV000203644.3	AFR	1
BRCA2	13	32333364	32333370	TTACATT	-	frameshift_variant	NM_000059.4	c.1887_1893del	p.Thr630GlnfsTer12	Pathogenic	.	.	4.24e-06	.	.	.	.	AFR	1
BRCA2	13	32336633	32336637	TTATA	-	frameshift_variant	NM_000059.4	c.2279_2283del	p.Leu760Ter	Pathogenic	rs770648856	.	4.07e-06	.	.	Breast-ovarian_cancer\x2c_familial_2	RCV000241395.1	AFR	1
BRCA2	13	32337312	32337312	-	G	frameshift_variant	NM_000059.4	c.2957_2958insG	p.Asn986LysfsTer2	Pathogenic	rs80359365	.	4.08e-06	.	.	Breast-ovarian_cancer\x2c_familial_2|Hereditary_cancer-predisposing_syndrome|Hereditary_breast_and_ovarian_cancer_syndrome\x2cHereditary_breast_and_ovarian_cancer_syndrome|Breast-ovarian_cancer\x2c_familial_2|not_provided|Hereditary_cancer-predisposing_syndrome	RCV000031392.6|RCV000131097.3|RCV000463291.1\x2cRCV000044094.4|RCV000077700.5|RCV000160274.3|RCV000213454.1	AFR	1
BRCA2	13	32338825	32338828	ACTG	-	frameshift_variant	NM_000059.4	c.4471_4474del	p.Leu1491LysfsTer12	Pathogenic	rs80359451	.	4.08e-06	.	.	Hereditary_breast_and_ovarian_cancer_syndrome|Breast-ovarian_cancer\x2c_familial_2|Hereditary_cancer-predisposing_syndrome	RCV000044419.3|RCV000077326.4|RCV000217416.1	AFR	1
BRCA2	13	32339966	32339970	AGTAA	-	frameshift_variant	NM_000059.4	c.5616_5620del	p.Lys1872AsnfsTer2	Pathogenic	rs80359525	.	4.13e-06	.	.	not_provided|Breast-ovarian_cancer\x2c_familial_2|Hereditary_cancer-predisposing_syndrome|Hereditary_breast_and_ovarian_cancer_syndrome|Familial_cancer_of_breast	RCV000044697.6|RCV000077356.6|RCV000131113.3|RCV000195403.2|RCV000473703.1	AFR	1
BRCA2	13	32354877	32354877	C	T	stop_gained	NM_000059.4	c.7024C>T	p.Gln2342Ter	Pathogenic	rs80358928	.	4.06e-06	.	.	Familial_cancer_of_breast|Breast-ovarian_cancer\x2c_familial_2|Hereditary_cancer-predisposing_syndrome	RCV000045122.4|RCV000077396.5|RCV000215667.1	AFR	1
BRCA2	13	32394726	32394726	C	G	stop_gained	NM_000059.4	c.9294C>G	p.Tyr3098Ter	Pathogenic	rs80359200	.	8.14e-06	.	.	Breast-ovarian_cancer\x2c_familial_2|Familial_cancer_of_breast\x2cBreast-ovarian_cancer\x2c_familial_2|Hereditary_breast_and_ovarian_cancer_syndrome|not_provided|Hereditary_cancer-predisposing_syndrome|Breast-ovarian_cancer\x2c_familial_1|Familial_cancer_of_breast	RCV000031811.6|RCV000045783.2\x2cRCV000031812.6|RCV000045784.5|RCV000074562.7|RCV000131041.3|RCV000210096.1|RCV000465472.1	AFR	1
BRCA2	13	32398403	32398403	-	ATTT	frameshift_variant	NM_000059.4	c.9891_9894dup	p.Gln3299IlefsTer29	Pathogenic	rs756361508	.	.	.	.	Familial_cancer_of_breast|Hereditary_cancer-predisposing_syndrome|Breast-ovarian_cancer\x2c_familial_2|Hereditary_breast_and_ovarian_cancer_syndrome	RCV000160313.1|RCV000222723.1|RCV000241133.1|RCV000470171.1	AFR	1
BRCA2	13	32316462	32316462	T	G	start_lost	NM_000059.4	c.2T>G	p.Met1?	Pathogenic	rs80358547	.	8.13e-06	.	.	Familial_cancer_of_breast|Hereditary_cancer-predisposing_syndrome\x2cHereditary_breast_and_ovarian_cancer_syndrome|Breast-ovarian_cancer\x2c_familial_2|Hereditary_cancer-predisposing_syndrome	RCV000044101.2|RCV000165930.1\x2cRCV000044102.3|RCV000113010.1|RCV000131870.2	AMR	1
BRCA2	13	32319142	32319142	G	T	stop_gained	NM_000059.4	c.133G>T	p.Glu45Ter	Pathogenic	rs397507581	.	4.06e-06	.	.	Familial_cancer_of_breast	RCV000043784.2	AMR	1
BRCA2	13	32319154	32319154	G	T	stop_gained	NM_000059.4	c.145G>T	p.Glu49Ter	Pathogenic	rs80358435	.	4.06e-06	.	.	not_provided|Breast-ovarian_cancer\x2c_familial_2|Hereditary_cancer-predisposing_syndrome|Hereditary_breast_and_ovarian_cancer_syndrome|Familial_cancer_of_breast	RCV000043811.5|RCV000077257.7|RCV000131868.3|RCV000167820.3|RCV000238910.1	AMR	1
BRCA2	13	32336579	32336579	C	T	stop_gained	NM_000059.4	c.2224C>T	p.Gln742Ter	Pathogenic	rs80358494	.	.	.	.	Hereditary_cancer-predisposing_syndrome\x2cFamilial_cancer_of_breast|Breast-ovarian_cancer\x2c_familial_2|not_provided	RCV000164550.1\x2cRCV000043958.4|RCV000077273.5|RCV000212220.1	AMR	1
BRCA2	13	32336944	32336944	T	-	frameshift_variant	NM_000059.4	c.2589del	p.Gln864LysfsTer10	Pathogenic	rs397507632	.	4.49e-06	.	.	Familial_cancer_of_breast|Breast-ovarian_cancer\x2c_familial_2	RCV000044021.2|RCV000241432.1	AMR	1
BRCA2	13	32337092	32337096	GACTT	-	frameshift_variant	NM_000059.4	c.2743_2747del	p.Thr915CysfsTer19	Pathogenic	rs786204752	.	4.09e-06	.	.	Breast-ovarian_cancer\x2c_familial_2|Familial_cancer_of_breast	RCV000169607.3|RCV000239268.1	AMR	1
BRCA2	13	32337453	32337454	AT	-	frameshift_variant	NM_000059.4	c.3100_3101del	p.Ile1034Ter	Pathogenic/Likely_pathogenic	.	.	1.23e-05	.	.	.	.	AMR	1
BRCA2	13	32337618	32337618	-	T	frameshift_variant	NM_000059.4	c.3264dup	p.Gln1089SerfsTer10	Pathogenic	rs80359380	.	2.19e-05	.	.	Breast-ovarian_cancer\x2c_familial_2	RCV000257860.1	AMR	1
BRCA2	13	32337791	32337791	G	T	stop_gained	NM_000059.4	c.3436G>T	p.Glu1146Ter	Pathogenic	.	.	4.07e-06	.	.	.	.	AMR	1
BRCA2	13	32337832	32337832	-	AG	frameshift_variant	NM_000059.4	c.3481_3482dup	p.Asp1161GlufsTer8	Pathogenic	.	.	4.07e-06	.	.	Hereditary_breast_and_ovarian_cancer_syndrome|Breast-ovarian_cancer\x2c_familial_2	RCV000234119.2|RCV000256803.2	AMR	1
BRCA2	13	32338515	32338515	-	GGAAG	frameshift_variant	NM_000059.4	c.4160_4161insGGAAG	p.Thr1388GlufsTer24	Pathogenic	rs765444423	.	4.27e-06	.	.	.	.	AMR	1
BRCA2	13	32338517	32338521	ACTTT	-	frameshift_variant	NM_000059.4	c.4162_4166del	p.Thr1388PhefsTer13	Pathogenic	rs750704702	.	4.27e-06	.	.	Breast-ovarian_cancer\x2c_familial_2	RCV000241370.1	AMR	1
BRCA2	13	32338680	32338680	C	A	stop_gained	NM_000059.4	c.4325C>A	p.Ser1442Ter	Pathogenic	rs80358670	.	4.22e-06	COSM4666038;COSM4666039	1(large_intestine)	Hereditary_breast_and_ovarian_cancer_syndrome|Breast-ovarian_cancer\x2c_familial_2\x2cBreast-ovarian_cancer\x2c_familial_2|not_provided	RCV000044395.3|RCV000113295.3\x2cRCV000077728.3|RCV000160186.1	AMR	1
BRCA2	13	32338982	32338982	A	-	frameshift_variant	NM_000059.4	c.4631del	p.Asn1544ThrfsTer24	Pathogenic	rs80359461	.	4.08e-06	COSM1366444;COSM1366443	1(large_intestine)	Breast-ovarian_cancer\x2c_familial_2|Hereditary_breast_and_ovarian_cancer_syndrome|Hereditary_cancer-predisposing_syndrome|not_provided|not_specified	RCV000031494.8|RCV000044455.7|RCV000130639.3|RCV000160290.4|RCV000239108.1	AMR	1
BRCA2	13	32339499	32339502	TGTA	-	frameshift_variant	NM_000059.4	c.5146_5149del	p.Tyr1716LysfsTer8	Pathogenic	rs763933639	.	4.49e-06	.	.	Familial_cancer_of_breast|Breast-ovarian_cancer\x2c_familial_2|Hereditary_cancer-predisposing_syndrome|Hereditary_breast_and_ovarian_cancer_syndrome	RCV000044567.3|RCV000113387.3|RCV000214399.1|RCV000456131.1	AMR	1
BRCA2	13	32339897	32339897	A	-	frameshift_variant	NM_000059.4	c.5542del	p.Ser1848ValfsTer15	Pathogenic	rs80359519	.	4.11e-06	.	.	Hereditary_breast_and_ovarian_cancer_syndrome|Breast-ovarian_cancer\x2c_familial_2|Hereditary_cancer-predisposing_syndrome|not_provided	RCV000044678.3|RCV000077353.5|RCV000130725.2|RCV000218498.2	AMR	1
BRCA2	13	32339986	32339986	C	-	frameshift_variant	NM_000059.4	c.5631del	p.Asn1877LysfsTer32	Pathogenic	rs397507357	.	4.11e-06	.	.	Breast-ovarian_cancer\x2c_familial_2|Hereditary_cancer-predisposing_syndrome	RCV000031562.4|RCV000166635.2	AMR	1
BRCA2	13	32340378	32340378	-	G	frameshift_variant	NM_000059.4	c.6024dup	p.Gln2009AlafsTer9	Pathogenic	rs80359554	.	4.07e-06	.	.	Breast-ovarian_cancer\x2c_familial_2|Hereditary_breast_and_ovarian_cancer_syndrome|Hereditary_cancer-predisposing_syndrome|not_provided	RCV000031596.6|RCV000044820.3|RCV000131918.4|RCV000390850.1	AMR	1
BRCA2	13	32340952	32340953	TT	-	frameshift_variant	NM_000059.4	c.6600_6601del	p.Ser2201Ter	Pathogenic	rs80359607	.	4.16e-06	.	.	Hereditary_breast_and_ovarian_cancer_syndrome|Breast-ovarian_cancer\x2c_familial_2|Hereditary_cancer-predisposing_syndrome	RCV000044990.4|RCV000113611.3|RCV000162932.2	AMR	1
BRCA2	13	32341078	32341079	AG	-	frameshift_variant	NM_000059.4	c.6724_6725del	p.Asp2242PhefsTer2	Pathogenic	rs397507375	.	4.06e-06	.	.	Breast-ovarian_cancer\x2c_familial_2|Familial_cancer_of_breast	RCV000031644.5|RCV000045032.2	AMR	1
BRCA2	13	32354916	32354916	G	T	stop_gained	NM_000059.4	c.7063G>T	p.Glu2355Ter	Pathogenic	rs200078639	0.0002	4.07e-06	.	.	Breast-ovarian_cancer\x2c_familial_2	RCV000241131.2	AMR	1
BRCA2	13	32356546	32356546	-	C	frameshift_variant	NM_000059.4	c.7556dup	p.Arg2520SerfsTer19	Pathogenic	rs80359660	.	4.07e-06	.	.	Breast-ovarian_cancer\x2c_familial_2|Hereditary_cancer-predisposing_syndrome	RCV000076999.4|RCV000215159.1	AMR	1
BRCA2	13	32370447	32370447	G	A	missense_variant	NM_000059.4	c.8377G>A	p.Gly2793Arg	Pathogenic/Likely_pathogenic	rs80359082	.	8.12e-06	.	.	Hereditary_breast_and_ovarian_cancer_syndrome|not_provided|Breast-ovarian_cancer\x2c_familial_2|Hereditary_cancer-predisposing_syndrome\x2cBreast-ovarian_cancer\x2c_familial_2	RCV000045499.3|RCV000074556.5|RCV000077437.4|RCV000131353.3\x2cRCV000241165.1	AMR	1
BRCA2	13	32376791	32376791	G	A	splice_region_variant,synonymous_variant	NM_000059.4	c.8754G>A	p.Glu2918=	Pathogenic/Likely_pathogenic	rs80359803	.	4.07e-06	.	.	Familial_cancer_of_breast|Breast-ovarian_cancer\x2c_familial_2|Hereditary_cancer-predisposing_syndrome	RCV000045618.2|RCV000077451.3|RCV000131042.3	AMR	1
BRCA2	13	32379821	32379825	TATCA	-	frameshift_variant	NM_000059.4	c.9026_9030del	p.Tyr3009SerfsTer7	Pathogenic	rs80359741	.	4.07e-06	.	.	Breast-ovarian_cancer\x2c_familial_2|Hereditary_breast_and_ovarian_cancer_syndrome|Hereditary_cancer-predisposing_syndrome|not_provided	RCV000031787.8|RCV000045692.4|RCV000214145.1|RCV000414452.1	AMR	1
BRCA2	13	32380124	32380124	G	-	frameshift_variant	NM_000059.4	c.9235del	p.Val3079PhefsTer4	Pathogenic	rs397507422	.	3.26e-05	.	.	Breast-ovarian_cancer\x2c_familial_2|not_provided	RCV000031804.5|RCV000235872.1	AMR	1
BRCA2	13	32398200	32398200	T	-	frameshift_variant	NM_000059.4	c.9689del	p.Leu3230TyrfsTer19	Pathogenic	rs755175776	.	4.08e-06	.	.	Breast-ovarian_cancer\x2c_familial_2	RCV000241324.1	AMR	1
BRCA2	13	32398321	32398321	G	-	frameshift_variant	NM_000059.4	c.9808del	p.Ala3270ProfsTer5	Pathogenic	rs398122622	.	4.06e-06	.	.	Breast-ovarian_cancer\x2c_familial_2|Hereditary_breast_and_ovarian_cancer_syndrome|Hereditary_cancer-predisposing_syndrome	RCV000077051.4|RCV000197732.1|RCV000217558.1	AMR	1
BRCA2	13	32336631	32336632	TT	-	frameshift_variant	NM_000059.4	c.2278_2279del	p.Leu760IlefsTer2	Pathogenic	.	.	.	.	.	Breast-ovarian_cancer\x2c_familial_2	RCV000257659.2	CHN	1
BRCA2	13	32336764	32336764	T	G	stop_gained	NM_000059.4	c.2409T>G	p.Tyr803Ter	Pathogenic	rs80358504	.	.	.	.	Hereditary_breast_and_ovarian_cancer_syndrome\x2cBreast-ovarian_cancer\x2c_familial_2|Hereditary_breast_and_ovarian_cancer_syndrome|not_provided	RCV000227043.1\x2cRCV000031365.6|RCV000043984.5|RCV000212221.2	CHN	1
BRCA2	13	32337141	32337141	T	G	stop_gained	NM_000059.4	c.2786T>G	p.Leu929Ter	Pathogenic	.	.	.	.	.	.	.	CHN	1
BRCA2	13	32337198	32337198	T	-	frameshift_variant	NM_000059.4	c.2845del	p.Tyr949MetfsTer11	Pathogenic	rs397507644	.	.	.	.	Familial_cancer_of_breast|Breast-ovarian_cancer\x2c_familial_2	RCV000044074.2|RCV000257690.2	CHN	1
BRCA2	13	32337464	32337464	C	T	stop_gained	NM_000059.4	c.3109C>T	p.Gln1037Ter	Pathogenic	rs80358557	.	4.09e-06	.	.	Breast-ovarian_cancer\x2c_familial_2|Hereditary_breast_and_ovarian_cancer_syndrome|not_provided|Hereditary_cancer-predisposing_syndrome	RCV000031400.6|RCV000044120.5|RCV000160056.2|RCV000216711.1	CHN	1
BRCA2	13	32338718	32338718	G	T	stop_gained	NM_000059.4	c.4363G>T	p.Glu1455Ter	Pathogenic	.	.	.	.	.	.	.	CHN	1
BRCA2	13	32338733	32338734	TT	-	frameshift_variant	NM_000059.4	c.4380_4381del	p.Ser1461LeufsTer4	Pathogenic	rs397507715	.	.	.	.	Familial_cancer_of_breast|Breast-ovarian_cancer\x2c_familial_2	RCV000044402.2|RCV000239281.2	CHN	1
BRCA2	13	32339395	32339396	TG	-	frameshift_variant	NM_000059.4	c.5042_5043del	p.Val1681GlufsTer7	Pathogenic	rs80359478	.	.	.	.	Breast-ovarian_cancer\x2c_familial_2|Hereditary_breast_and_ovarian_cancer_syndrome|Hereditary_cancer-predisposing_syndrome|not_provided	RCV000031521.6|RCV000044543.3|RCV000217031.1|RCV000221298.1	CHN	1
BRCA2	13	32339699	32339699	C	-	frameshift_variant	NM_000059.4	c.5344del	p.Gln1782LysfsTer9	Pathogenic	.	.	.	.	.	.	.	CHN	1
BRCA2	13	32340054	32340054	C	G	stop_gained	NM_000059.4	c.5699C>G	p.Ser1900Ter	Pathogenic	.	.	.	.	.	Familial_cancer_of_breast|Breast-ovarian_cancer\x2c_familial_2\x2cHereditary_cancer-predisposing_syndrome	RCV000044721.2|RCV000257227.2\x2cRCV000215854.1	CHN	1
BRCA2	13	32340817	32340818	TC	-	frameshift_variant	NM_000059.4	c.6468_6469del	p.Gln2157IlefsTer18	Pathogenic	rs80359597	.	.	COSM5547326;COSM5547325	1(prostate)	Breast-ovarian_cancer\x2c_familial_2|Hereditary_breast_and_ovarian_cancer_syndrome|Hereditary_cancer-predisposing_syndrome|not_provided|not_specified	RCV000031629.7|RCV000044965.4|RCV000131035.3|RCV000160302.3|RCV000239247.1	CHN	1
BRCA2	13	32355004	32355004	A	-	frameshift_variant	NM_000059.4	c.7152del	p.Val2385PhefsTer9	Pathogenic	.	.	.	.	.	Breast-ovarian_cancer\x2c_familial_2	RCV000256974.2	CHN	1
BRCA2	13	32362580	32362580	-	A	frameshift_variant	NM_000059.4	c.7865dup	p.Asn2622LysfsTer4	Pathogenic	.	.	.	.	.	Breast-ovarian_cancer\x2c_familial_2	RCV000256773.2	CHN	1
BRCA2	13	32379513	32379513	C	G	stop_gained,splice_region_variant	NM_000059.4	c.8951C>G	p.Ser2984Ter	Pathogenic	rs80359146	.	.	.	.	Breast-ovarian_cancer\x2c_familial_2|Hereditary_breast_and_ovarian_cancer_syndrome\x2cFamilial_cancer_of_breast|Breast-ovarian_cancer\x2c_familial_2	RCV000257587.2|RCV000472639.1\x2cRCV000045665.2|RCV000114019.3	CHN	1
BRCA2	13	32379885	32379885	-	A	frameshift_variant	NM_000059.4	c.9097dup	p.Thr3033AsnfsTer11	Pathogenic	rs754205122	.	1.66e-05	COSM2071556;COSM2071555	1(breast);9(upper_aerodigestive_tract)	Breast-ovarian_cancer\x2c_familial_2|not_provided|Hereditary_cancer-predisposing_syndrome|Hereditary_breast_and_ovarian_cancer_syndrome|Breast-ovarian_cancer\x2c_familial_1	RCV000031791.7|RCV000045711.6|RCV000130439.3|RCV000195406.2|RCV000210094.1	CHN	1
BRCA2	13	32316420	32316421	AG	-	splice_acceptor_variant	NM_000059.4	c.-39-1_-39del	-	Likely_pathogenic	rs758732038	.	8.2e-06	.	.	.	.	EAS_OEA	1
BRCA2	13	32336694	32336694	C	G	stop_gained	NM_000059.4	c.2339C>G	p.Ser780Ter	Pathogenic	rs587781471	.	4.07e-06	.	.	Hereditary_cancer-predisposing_syndrome|not_specified|Breast-ovarian_cancer\x2c_familial_2	RCV000129415.3|RCV000238974.1|RCV000241405.2	EAS_OEA	1
BRCA2	13	32336795	32336795	C	-	frameshift_variant	NM_000059.4	c.2442del	p.Met815TrpfsTer10	Pathogenic	rs760027075	.	4.17e-06	.	.	Hereditary_breast_and_ovarian_cancer_syndrome|Breast-ovarian_cancer\x2c_familial_2	RCV000043995.3|RCV000241109.1	EAS_OEA	1
BRCA2	13	32337522	32337525	AAAA	-	frameshift_variant	NM_000059.4	c.3167_3170del	p.Gln1056ArgfsTer3	Pathogenic	rs80359372	.	4.13e-06	.	.	Familial_cancer_of_breast|Breast-ovarian_cancer\x2c_familial_2	RCV000044135.3|RCV000113141.3	EAS_OEA	1
BRCA2	13	32340035	32340035	-	A	stop_gained,frameshift_variant	NM_000059.4	c.5681dup	p.Tyr1894Ter	Pathogenic	rs80359527	.	4.08e-06	.	.	Breast-ovarian_cancer\x2c_familial_2|Hereditary_breast_and_ovarian_cancer_syndrome|Hereditary_cancer-predisposing_syndrome	RCV000031569.6|RCV000044718.4|RCV000129296.3	EAS_OEA	1
BRCA2	13	32340839	32340840	AA	-	frameshift_variant	NM_000059.4	c.6485_6486del	p.Lys2162ThrfsTer13	Pathogenic	.	.	4.39e-06	.	.	Breast-ovarian_cancer\x2c_familial_2	RCV000256491.2	EAS_OEA	1
BRCA2	13	32355230	32355233	AAAC	-	frameshift_variant	NM_000059.4	c.7379_7382del	p.Asn2460ThrfsTer6	Pathogenic	rs80359648	.	4.07e-06	.	.	Breast-ovarian_cancer\x2c_familial_2|Familial_cancer_of_breast	RCV000031673.6|RCV000045194.2	EAS_OEA	1
BRCA2	13	32357820	32357820	-	A	frameshift_variant	NM_000059.4	c.7697dup	p.Asp2566GlufsTer5	Pathogenic	rs773891693	.	.	.	.	Familial_cancer_of_breast|Breast-ovarian_cancer\x2c_familial_2	RCV000045291.2|RCV000241396.1	EAS_OEA	1
BRCA2	13	32333167	32333167	G	A	stop_gained	NM_000059.4	c.1689G>A	p.Trp563Ter	Pathogenic	rs80358456	.	4.07e-06	.	.	Hereditary_breast_and_ovarian_cancer_syndrome|Breast-ovarian_cancer\x2c_familial_2	RCV000043863.3|RCV000112960.3	FIN	1
BRCA2	13	32380005	32380005	A	G	splice_acceptor_variant	NM_000059.4	c.9118-2A>G	-	Pathogenic	rs81002862	.	3.26e-05	.	.	Breast-ovarian_cancer\x2c_familial_2\x2cFamilial_cancer_of_breast|Breast-ovarian_cancer\x2c_familial_2|not_provided\x2cBreast-ovarian_cancer\x2c_familial_2	RCV000258415.1\x2cRCV000045727.4|RCV000077460.3|RCV000212285.2\x2cRCV000258235.1	FIN	1
BRCA2	13	32379465	32379465	C	-	frameshift_variant	NM_000059.4	c.8904del	p.Val2969CysfsTer7	Pathogenic	rs80359730	.	.	.	.	Breast-ovarian_cancer\x2c_familial_2|Hereditary_breast_and_ovarian_cancer_syndrome|Hereditary_cancer-predisposing_syndrome|not_provided	RCV000031775.6|RCV000045650.4|RCV000131370.4|RCV000216861.2	ICE	1
BRCA2	13	32337440	32337440	-	T	frameshift_variant	NM_000059.4	c.3086dup	p.Met1029IlefsTer7	Pathogenic	.	.	.	.	.	.	.	JPN	1
BRCA2	13	32339125	32339126	GT	-	frameshift_variant	NM_000059.4	c.4772_4773del	p.Cys1591Ter	Pathogenic	.	.	.	.	.	.	.	JPN	1
BRCA2	13	32346841	32346841	C	T	stop_gained	NM_000059.4	c.6952C>T	p.Arg2318Ter	Pathogenic	rs80358920	.	.	.	.	Hereditary_breast_and_ovarian_cancer_syndrome\x2cBreast-ovarian_cancer\x2c_familial_2|Hereditary_breast_and_ovarian_cancer_syndrome|not_provided|Breast_cancer	RCV000461532.1\x2cRCV000031658.6|RCV000045095.6|RCV000212256.2|RCV000240678.1	JPN	1
BRCA2	13	32356577	32356577	G	-	frameshift_variant	NM_000059.4	c.7586del	p.Gly2529AlafsTer22	Pathogenic	.	.	.	.	.	.	.	JPN	1
BRCA2	13	32338097	32338100	AGTG	-	frameshift_variant	NM_000059.4	c.3744_3747del	p.Ser1248ArgfsTer10	Pathogenic	rs80359403	.	4.14e-06	.	.	Breast-ovarian_cancer\x2c_familial_2|Hereditary_breast_and_ovarian_cancer_syndrome|Hereditary_cancer-predisposing_syndrome	RCV000031437.6|RCV000044254.4|RCV000131096.3	KOR(EAS_KOR)	1
BRCA2	13	32332877	32332877	A	T	stop_gained	NM_000059.4	c.1399A>T	p.Lys467Ter	Pathogenic	rs80358427	.	4.13e-06	.	.	Familial_cancer_of_breast|Breast-ovarian_cancer\x2c_familial_2|Hereditary_cancer-predisposing_syndrome|not_provided|Breast_cancer	RCV000043799.2|RCV000077256.5|RCV000131059.3|RCV000221316.1|RCV000240776.1	KOR(KOVA,EAS_KOR)	1
BRCA2	13	32340907	32340907	G	-	frameshift_variant	NM_000059.4	c.6553del	p.Ala2185LeufsTer6	Pathogenic	rs80359603	.	.	.	.	Familial_cancer_of_breast|Breast-ovarian_cancer\x2c_familial_2|Breast_cancer	RCV000044983.2|RCV000113609.3|RCV000240710.1	KOR(KOVA)	1
BRCA2	13	32398193	32398193	A	-	frameshift_variant	NM_000059.4	c.9682del	p.Ser3228ValfsTer21	Pathogenic	rs398122618	.	4.08e-06	.	.	Breast-ovarian_cancer\x2c_familial_2	RCV000077047.4	NFE_BGR	1
BRCA2	13	32316529	32316529	T	C	splice_donor_variant	NM_000059.4	c.67+2T>C	-	Pathogenic	rs81002885	.	4.07e-06	.	.	Familial_cancer_of_breast|Breast-ovarian_cancer\x2c_familial_2\x2cHereditary_breast_and_ovarian_cancer_syndrome|Breast-ovarian_cancer\x2c_familial_2	RCV000045023.2|RCV000113080.1\x2cRCV000045024.3|RCV000113081.1	NFE_NWE	1
BRCA2	13	32325074	32325074	A	G	splice_acceptor_variant	NM_000059.4	c.317-2A>G	-	Likely_pathogenic	.	.	4.08e-06	.	.	.	.	NFE_NWE	1
BRCA2	13	32329441	32329441	A	G	splice_acceptor_variant	NM_000059.4	c.632-2A>G	-	Pathogenic	rs397507842	.	4.19e-06	COSM95697	1(lung)	Hereditary_breast_and_ovarian_cancer_syndrome\x2cFamilial_cancer_of_breast|not_provided|Breast-ovarian_cancer\x2c_familial_2	RCV000462608.1\x2cRCV000044908.2|RCV000220032.1|RCV000258386.1	NFE_NWE	1
BRCA2	13	32332465	32332465	-	A	frameshift_variant	NM_000059.4	c.994dup	p.Ile332AsnfsTer4	Pathogenic	rs778050506	.	4.44e-06	.	.	Familial_cancer_of_breast\x2cFamilial_cancer_of_breast|Breast-ovarian_cancer\x2c_familial_2	RCV000045922.2\x2cRCV000045924.2|RCV000241048.2	NFE_NWE	1
BRCA2	13	32332667	32332667	-	TTAG	frameshift_variant	NM_000059.4	c.1189_1190insTTAG	p.Gln397LeufsTer25	Pathogenic	rs397515635	.	4.07e-06	.	.	.	.	NFE_NWE	1
BRCA2	13	32333229	32333233	AAAAG	-	frameshift_variant	NM_000059.4	c.1755_1759del	p.Lys585AsnfsTer3	Pathogenic	rs80359302	.	4.08e-06	COSM5346809;COSM5346810	1(pancreas)	Breast-ovarian_cancer\x2c_familial_2|Hereditary_breast_and_ovarian_cancer_syndrome|Hereditary_cancer-predisposing_syndrome|not_provided	RCV000031335.7|RCV000074514.7|RCV000131055.4|RCV000212215.2	NFE_NWE	1
BRCA2	13	32333272	32333276	ATCTT	-	frameshift_variant	NM_000059.4	c.1796_1800del	p.Ser599Ter	Pathogenic	rs276174814	.	4.18e-06	.	.	Breast-ovarian_cancer\x2c_familial_2|not_provided|Hereditary_cancer-predisposing_syndrome|Hereditary_breast_and_ovarian_cancer_syndrome	RCV000031337.8|RCV000043887.6|RCV000129987.3|RCV000168232.4	NFE_NWE	1
BRCA2	13	32336684	32336684	-	A	frameshift_variant	NM_000059.4	c.2330dup	p.Asp777GlufsTer11	Pathogenic	rs80359328	.	4.07e-06	.	.	Malignant_tumor_of_prostate|Breast-ovarian_cancer\x2c_familial_2|not_provided|Hereditary_cancer-predisposing_syndrome|Hereditary_breast_and_ovarian_cancer_syndrome	RCV000009928.2|RCV000077683.5|RCV000160270.2|RCV000163933.2|RCV000206474.2	NFE_NWE	1
BRCA2	13	32337458	32337458	G	T	stop_gained	NM_000059.4	c.3103G>T	p.Glu1035Ter	Pathogenic	rs80358556	.	4.09e-06	.	.	Hereditary_breast_and_ovarian_cancer_syndrome|Breast-ovarian_cancer\x2c_familial_2|Hereditary_cancer-predisposing_syndrome|not_provided	RCV000044119.6|RCV000077292.5|RCV000131104.3|RCV000212224.2	NFE_NWE	1
BRCA2	13	32337854	32337855	AT	-	frameshift_variant	NM_000059.4	c.3500_3501del	p.Ile1167AsnfsTer16	Pathogenic	rs80359387	.	4.07e-06	.	.	Familial_cancer_of_breast|Breast-ovarian_cancer\x2c_familial_2|Hereditary_cancer-predisposing_syndrome	RCV000044209.2|RCV000113186.3|RCV000221119.1	NFE_NWE	1
BRCA2	13	32338058	32338058	-	A	frameshift_variant	NM_000059.4	c.3708dup	p.Ala1237SerfsTer6	Pathogenic	rs398122769	.	4.11e-06	.	.	Breast-ovarian_cancer\x2c_familial_2|not_provided	RCV000077713.4|RCV000160278.3	NFE_NWE	1
BRCA2	13	32338140	32338140	C	G	stop_gained	NM_000059.4	c.3785C>G	p.Ser1262Ter	Pathogenic	rs80358620	.	4.2e-06	.	.	Hereditary_breast_and_ovarian_cancer_syndrome|Breast-ovarian_cancer\x2c_familial_2|Hereditary_cancer-predisposing_syndrome	RCV000044266.3|RCV000113219.3|RCV000129108.3	NFE_NWE	1
BRCA2	13	32338765	32338768	AAGA	-	frameshift_variant	NM_000059.4	c.4415_4418del	p.Lys1472ThrfsTer6	Pathogenic	rs748716604	.	4.1e-06	.	.	Breast-ovarian_cancer\x2c_familial_2|Hereditary_breast_and_ovarian_cancer_syndrome|not_provided	RCV000031483.6|RCV000044410.4|RCV000213169.1	NFE_NWE	1
BRCA2	13	32338828	32338831	GAAA	-	frameshift_variant	NM_000059.4	c.4478_4481del	p.Glu1493ValfsTer10	Pathogenic	rs80359455	.	1.63e-05	.	.	not_provided|Breast-ovarian_cancer\x2c_familial_2|Hereditary_cancer-predisposing_syndrome|Hereditary_breast_and_ovarian_cancer_syndrome	RCV000044421.6|RCV000077327.9|RCV000131081.2|RCV000195401.3	NFE_NWE	1
BRCA2	13	32338981	32338981	-	A	frameshift_variant	NM_000059.4	c.4631dup	p.Asn1544LysfsTer4	Pathogenic	rs80359460	.	4.08e-06	.	.	Breast-ovarian_cancer\x2c_familial_2|Hereditary_breast_and_ovarian_cancer_syndrome|Hereditary_cancer-predisposing_syndrome|not_provided	RCV000031493.6|RCV000044456.3|RCV000132322.3|RCV000388617.1	NFE_NWE	1
BRCA2	13	32339158	32339158	-	A	frameshift_variant	NM_000059.4	c.4808dup	p.Asn1603LysfsTer6	Pathogenic	rs80359466	.	8.15e-06	.	.	Familial_cancer_of_breast|Breast-ovarian_cancer\x2c_familial_2|not_provided	RCV000044497.2|RCV000113345.2|RCV000283062.1	NFE_NWE	1
BRCA2	13	32339214	32339214	T	G	stop_gained	NM_000059.4	c.4859T>G	p.Leu1620Ter	Pathogenic	rs80358710	.	4.08e-06	.	.	Familial_cancer_of_breast|Breast-ovarian_cancer\x2c_familial_2	RCV000044509.2|RCV000113353.3	NFE_NWE	1
BRCA2	13	32339229	32339230	AA	-	frameshift_variant	NM_000059.4	c.4876_4877del	p.Asn1626SerfsTer12	Pathogenic	rs80359470	.	8.16e-06	.	.	Breast-ovarian_cancer\x2c_familial_2|Hereditary_breast_and_ovarian_cancer_syndrome|Hereditary_cancer-predisposing_syndrome|not_provided	RCV000031510.9|RCV000044510.6|RCV000131079.3|RCV000160293.3	NFE_NWE	1
BRCA2	13	32339641	32339642	TC	-	frameshift_variant	NM_000059.4	c.5290_5291del	p.Ser1764LysfsTer3	Pathogenic	rs80359503	.	4.08e-06	.	.	Breast-ovarian_cancer\x2c_familial_2|Hereditary_breast_and_ovarian_cancer_syndrome|Hereditary_cancer-predisposing_syndrome	RCV000031537.6|RCV000044629.4|RCV000215243.1	NFE_NWE	1
BRCA2	13	32339973	32339976	TAAT	-	frameshift_variant	NM_000059.4	c.5621_5624del	p.Ile1874ArgfsTer34	Pathogenic	rs80359526	.	4.12e-06	.	.	Breast-ovarian_cancer\x2c_familial_2|Hereditary_cancer-predisposing_syndrome|not_provided|Hereditary_breast_and_ovarian_cancer_syndrome	RCV000031561.7|RCV000131115.3|RCV000223208.2|RCV000416547.2	NFE_NWE	1
BRCA2	13	32340037	32340037	C	G	stop_gained	NM_000059.4	c.5682C>G	p.Tyr1894Ter	Pathogenic	rs41293497	.	4.08e-06	.	.	Breast-ovarian_cancer\x2c_familial_2|Hereditary_cancer-predisposing_syndrome\x2cBreast-ovarian_cancer\x2c_familial_2|Hereditary_breast_and_ovarian_cancer_syndrome|Hereditary_cancer-predisposing_syndrome|Ovarian_cancer|not_provided\x2cHereditary_breast_and_ovarian_cancer_syndrome|Hereditary_cancer-predisposing_syndrome|not_specified	RCV000113461.3|RCV000131119.3\x2cRCV000031570.9|RCV000044719.7|RCV000131121.3|RCV000148424.1|RCV000160095.4\x2cRCV000122918.3|RCV000163780.1|RCV000419269.1	NFE_NWE	1
BRCA2	13	32340137	32340137	G	T	stop_gained	NM_000059.4	c.5782G>T	p.Glu1928Ter	Pathogenic	rs56253082	.	.	.	.	Hereditary_breast_and_ovarian_cancer_syndrome|Breast-ovarian_cancer\x2c_familial_2|Tumor_susceptibility_linked_to_germline_BAP1_mutations|not_specified\x2cBreast-ovarian_cancer\x2c_familial_2|Hereditary_breast_and_ovarian_cancer_syndrome	RCV000044753.5|RCV000077360.5|RCV000164827.2|RCV000294025.1\x2cRCV000031577.7|RCV000044754.3	NFE_NWE	1
BRCA2	13	32340212	32340212	G	T	stop_gained	NM_000059.4	c.5857G>T	p.Glu1953Ter	Pathogenic	rs80358814	.	1.22e-05	.	.	not_provided|Breast-ovarian_cancer\x2c_familial_2|Hereditary_cancer-predisposing_syndrome|Hereditary_breast_and_ovarian_cancer_syndrome|BRCA2-Related_Disorders	RCV000044775.6|RCV000077363.7|RCV000131117.4|RCV000195356.5|RCV000313209.1	NFE_NWE	1
BRCA2	13	32341109	32341110	TC	-	frameshift_variant	NM_000059.4	c.6757_6758del	p.Leu2253PhefsTer7	Pathogenic	rs80359623	.	4.06e-06	.	.	Hereditary_breast_and_ovarian_cancer_syndrome|Breast-ovarian_cancer\x2c_familial_2|Hereditary_cancer-predisposing_syndrome	RCV000045041.3|RCV000113638.3|RCV000162933.2	NFE_NWE	1
BRCA2	13	32355290	32355290	T	A	splice_donor_variant	NM_000059.4	c.7435+2T>A	-	Likely_pathogenic	.	.	4.08e-06	.	.	.	.	NFE_NWE	1
BRCA2	13	32357881	32357881	G	A	stop_gained	NM_000059.4	c.7757G>A	p.Trp2586Ter	Pathogenic	rs80359003	.	8.12e-06	.	.	Hereditary_breast_and_ovarian_cancer_syndrome|Breast-ovarian_cancer\x2c_familial_2|Hereditary_cancer-predisposing_syndrome|not_provided	RCV000045302.5|RCV000077410.5|RCV000131087.3|RCV000215688.2	NFE_NWE	1
BRCA2	13	32362650	32362650	A	T	stop_gained	NM_000059.4	c.7933A>T	p.Arg2645Ter	Pathogenic	.	.	4.06e-06	.	.	Hereditary_cancer-predisposing_syndrome\x2cBreast-ovarian_cancer\x2c_familial_2	RCV000222813.1\x2cRCV000257376.2	NFE_NWE	1
BRCA2	13	32363178	32363178	G	C	splice_acceptor_variant	NM_000059.4	c.7977-1G>C	-	Pathogenic	rs81002874	.	4.09e-06	.	.	Breast-ovarian_cancer\x2c_familial_2\x2cBreast-ovarian_cancer\x2c_familial_2|Hereditary_breast_and_ovarian_cancer_syndrome|Hereditary_cancer-predisposing_syndrome\x2cBreast-ovarian_cancer\x2c_familial_2|Hereditary_breast_and_ovarian_cancer_syndrome	RCV000258445.1\x2cRCV000031714.5|RCV000045368.5|RCV000162588.2\x2cRCV000113850.1|RCV000197791.1	NFE_NWE	1
BRCA2	13	32363445	32363445	G	A	missense_variant	NM_000059.4	c.8243G>A	p.Gly2748Asp	Pathogenic	rs80359071	.	8.2e-06	.	.	Hereditary_breast_and_ovarian_cancer_syndrome|Breast-ovarian_cancer\x2c_familial_2|Hereditary_cancer-predisposing_syndrome	RCV000045460.3|RCV000113895.2|RCV000216216.1	NFE_NWE	1
BRCA2	13	32379850	32379851	TA	-	frameshift_variant	NM_000059.4	c.9054_9055del	p.Ser3018ArgfsTer3	Pathogenic	rs80359743	.	4.08e-06	.	.	Familial_cancer_of_breast|Breast-ovarian_cancer\x2c_familial_2	RCV000045697.2|RCV000114036.3	NFE_NWE	1
BRCA2	13	32379913	32379913	G	A	splice_region_variant,synonymous_variant	NM_000059.4	c.9117G>A	p.Pro3039=	Pathogenic	rs28897756	.	4.11e-06	.	.	Breast-ovarian_cancer\x2c_familial_2|Hereditary_breast_and_ovarian_cancer_syndrome|not_provided|Hereditary_cancer-predisposing_syndrome\x2cBreast-ovarian_cancer\x2c_familial_2	RCV000031798.5|RCV000045725.6|RCV000074560.7|RCV000131039.3\x2cRCV000258500.1	NFE_NWE	1
BRCA2	13	32394717	32394717	C	G	missense_variant	NM_000059.4	c.9285C>G	p.Asp3095Glu	Pathogenic/Likely_pathogenic	rs80359198	.	4.07e-06	.	.	Breast-ovarian_cancer\x2c_familial_2\x2cHereditary_breast_and_ovarian_cancer_syndrome|Breast-ovarian_cancer\x2c_familial_2|Hereditary_cancer-predisposing_syndrome|not_provided\x2cHereditary_cancer-predisposing_syndrome|Hereditary_breast_and_ovarian_cancer_syndrome|Breast_cancer|not_specified	RCV000239130.1\x2cRCV000045779.4|RCV000077467.4|RCV000223197.1|RCV000236007.2\x2cRCV000164250.2|RCV000206162.2|RCV000240721.1|RCV000430642.1	NFE_NWE	1
BRCA2	13	32394864	32394865	TG	-	frameshift_variant	NM_000059.4	c.9435_9436del	p.Ser3147CysfsTer2	Pathogenic	rs869312761	.	4.06e-06	.	.	Breast-ovarian_cancer\x2c_familial_2|Familial_cancer_of_breast|Hereditary_cancer-predisposing_syndrome|Hereditary_breast_and_ovarian_cancer_syndrome|Breast-ovarian_cancer\x2c_familial_1|not_provided	RCV000031823.6|RCV000074563.5|RCV000131046.3|RCV000205868.1|RCV000210147.1|RCV000235145.2	NFE_NWE	1
BRCA2	13	32396896	32396896	A	C	splice_acceptor_variant	NM_000059.4	c.9502-2A>C	-	Pathogenic/Likely_pathogenic	rs81002868	.	4.07e-06	.	.	Familial_cancer_of_breast|Breast-ovarian_cancer\x2c_familial_2|Hereditary_cancer-predisposing_syndrome	RCV000045844.2|RCV000114124.1|RCV000131049.3	NFE_NWE	1
BRCA2	13	32398179	32398179	T	-	frameshift_variant	NM_000059.4	c.9666del	p.Cys3222TrpfsTer27	Pathogenic	rs80359772	.	4.1e-06	.	.	Familial_cancer_of_breast|Breast-ovarian_cancer\x2c_familial_2|Hereditary_cancer-predisposing_syndrome	RCV000045883.2|RCV000114150.3|RCV000130019.3	NFE_NWE	1
BRCA2	13	32398184	32398184	-	A	frameshift_variant	NM_000059.4	c.9672dup	p.Tyr3225IlefsTer30	Pathogenic	rs80359773	.	4.09e-06	.	.	Fanconi_anemia\x2c_complementation_group_D1|Breast-ovarian_cancer\x2c_familial_2|Hereditary_cancer-predisposing_syndrome|Hereditary_breast_and_ovarian_cancer_syndrome|not_provided	RCV000009922.3|RCV000114151.3|RCV000130631.3|RCV000197712.1|RCV000372727.1	NFE_NWE	1
BRCA2	13	32332716	32332716	T	-	frameshift_variant	NM_000059.4	c.1238del	p.Leu413HisfsTer17	Pathogenic	rs80359271	.	.	.	.	Breast-ovarian_cancer\x2c_familial_2|Familial_cancer_of_breast|Hereditary_cancer-predisposing_syndrome	RCV000031312.6|RCV000043764.3|RCV000131980.3	NFE_ONF	1
BRCA2	13	32338750	32338754	ATTAC	-	frameshift_variant	NM_000059.4	c.4398_4402del	p.Leu1466PhefsTer2	Pathogenic	rs80359444	.	4.13e-06	.	.	Hereditary_breast_and_ovarian_cancer_syndrome|Breast-ovarian_cancer\x2c_familial_2|Hereditary_cancer-predisposing_syndrome|not_provided	RCV000044404.5|RCV000083104.5|RCV000131078.3|RCV000160288.3	NFE_ONF	1
BRCA2	13	32338768	32338769	AA	-	frameshift_variant	NM_000059.4	c.4414_4415del	p.Lys1472GlufsTer9	Pathogenic	rs756892415	.	4.1e-06	.	.	Breast-ovarian_cancer\x2c_familial_2|Familial_cancer_of_breast	RCV000031482.5|RCV000044409.2	NFE_ONF	1
BRCA2	13	32339566	32339569	TACT	-	frameshift_variant	NM_000059.4	c.5213_5216del	p.Thr1738IlefsTer2	Pathogenic	rs80359493	.	4.11e-06	.	.	Breast-ovarian_cancer\x2c_familial_2|Hereditary_breast_and_ovarian_cancer_syndrome|Hereditary_cancer-predisposing_syndrome	RCV000031532.6|RCV000044609.4|RCV000234881.1	NFE_ONF	1
BRCA2	13	32340432	32340432	-	A	frameshift_variant	NM_000059.4	c.6079dup	p.Arg2027LysfsTer22	Pathogenic	rs749927339	.	4.07e-06	.	.	Familial_cancer_of_breast|Breast-ovarian_cancer\x2c_familial_2|Hereditary_cancer-predisposing_syndrome	RCV000044837.2|RCV000076953.7|RCV000132018.3	NFE_ONF	1
BRCA2	13	32340624	32340624	A	-	frameshift_variant	NM_000059.4	c.6269del	p.His2090LeufsTer29	Pathogenic	.	.	4.18e-06	.	.	.	.	NFE_ONF	1
BRCA2	13	32340890	32340890	-	A	frameshift_variant	NM_000059.4	c.6535_6536insA	p.Val2179AspfsTer10	Pathogenic	rs80359601	.	4.19e-06	.	.	.	.	NFE_ONF	1
BRCA2	13	32355269	32355270	GT	-	frameshift_variant	NM_000059.4	c.7419_7420del	p.Cys2473Ter	Pathogenic	rs80359651	.	4.07e-06	.	.	Breast-ovarian_cancer\x2c_familial_2|Familial_cancer_of_breast	RCV000031677.6|RCV000045206.2	NFE_ONF	1
BRCA2	13	32357930	32357930	G	A	splice_donor_variant	NM_000059.4	c.7805+1G>A	-	Pathogenic	rs81002809	.	4.07e-06	COSM432315;COSM432314	1(breast)	Breast-ovarian_cancer\x2c_familial_2|Hereditary_breast_and_ovarian_cancer_syndrome	RCV000077411.3|RCV000239169.2	NFE_ONF	1
BRCA2	13	32394803	32394803	A	T	missense_variant	NM_000059.4	c.9371A>T	p.Asn3124Ile	Pathogenic	rs28897759	.	8.13e-06	.	.	Breast-ovarian_cancer\x2c_familial_2|Hereditary_breast_and_ovarian_cancer_syndrome|Hereditary_cancer-predisposing_syndrome|not_specified	RCV000031816.6|RCV000045802.4|RCV000130337.3|RCV000176516.3	NFE_ONF	1
BRCA2	13	32333149	32333149	A	-	frameshift_variant	NM_000059.4	c.1672del	p.Ile558LeufsTer15	Pathogenic	rs746833622	.	4.06e-06	.	.	Familial_cancer_of_breast|Breast-ovarian_cancer\x2c_familial_2	RCV000043859.2|RCV000241089.2	NFE_SEU	1
BRCA2	13	32337006	32337009	CAGA	-	frameshift_variant	NM_000059.4	c.2653_2656del	p.Asp885MetfsTer9	Pathogenic	rs80359340	.	8.92e-06	COSM5547706;COSM5547705	1(prostate)	Familial_cancer_of_breast|Breast-ovarian_cancer\x2c_familial_2|Hereditary_cancer-predisposing_syndrome	RCV000044033.2|RCV000113073.3|RCV000162913.2	NFE_SEU	1
BRCA2	13	32338633	32338633	-	T	frameshift_variant	NM_000059.4	c.4284dup	p.Gln1429SerfsTer9	Pathogenic	rs80359440	.	.	.	.	Breast-ovarian_cancer\x2c_familial_2|Hereditary_breast_and_ovarian_cancer_syndrome|Hereditary_cancer-predisposing_syndrome|not_provided	RCV000031473.11|RCV000044387.6|RCV000130074.4|RCV000160287.3	NFE_SEU	1
BRCA2	13	32339244	32339244	C	G	stop_gained	NM_000059.4	c.4889C>G	p.Ser1630Ter	Pathogenic	rs80358711	.	8.18e-06	.	.	Familial_cancer_of_breast|Breast-ovarian_cancer\x2c_familial_2\x2cHereditary_breast_and_ovarian_cancer_syndrome|Breast-ovarian_cancer\x2c_familial_2|Hereditary_cancer-predisposing_syndrome|not_provided	RCV000044511.2|RCV000257254.1\x2cRCV000044512.3|RCV000077340.6|RCV000131080.2|RCV000255089.2	NFE_SEU	1
BRCA2	13	32340128	32340128	C	T	stop_gained	NM_000059.4	c.5773C>T	p.Gln1925Ter	Pathogenic	rs80358806	.	4.07e-06	.	.	Hereditary_cancer-predisposing_syndrome\x2cFamilial_cancer_of_breast|Breast-ovarian_cancer\x2c_familial_2	RCV000129311.2\x2cRCV000044750.2|RCV000113482.2	NFE_SEU	1
BRCA2	13	32346896	32346896	G	C	missense_variant,splice_region_variant	NM_000059.4	c.7007G>C	p.Arg2336Pro	Pathogenic	rs28897743	.	4.13e-06	.	.	Fanconi_anemia\x2c_complementation_group_D1|Breast-ovarian_cancer\x2c_familial_2|Hereditary_breast_and_ovarian_cancer_syndrome|Hereditary_cancer-predisposing_syndrome|not_provided|not_specified|Familial_cancer_of_breast\x2cHereditary_breast_and_ovarian_cancer_syndrome|Breast-ovarian_cancer\x2c_familial_2|Hereditary_cancer-predisposing_syndrome|not_provided|Familial_cancer_of_breast\x2cHereditary_…	RCV000009923.4|RCV000031659.5|RCV000045112.5|RCV000131031.3|RCV000174440.4|RCV000259151.1|RCV000475925.1\x2cRCV000045113.3|RCV000077394.3|RCV000214499.1|RCV000256059.1|RCV000475905.1\x2cRCV000045114.3|RCV000113685.1|RCV000219635.1	NFE_SEU	1
BRCA2	13	32370531	32370531	-	T	frameshift_variant	NM_000059.4	c.8463dup	p.Ile2822TyrfsTer23	Pathogenic	rs780299355	.	4.06e-06	.	.	Familial_cancer_of_breast|Breast-ovarian_cancer\x2c_familial_2	RCV000045527.2|RCV000241216.2	NFE_SEU	1
BRCA2	13	32398280	32398283	AGAA	-	frameshift_variant	NM_000059.4	c.9770_9773del	p.Lys3257ArgfsTer17	Pathogenic	rs752806191	.	4.06e-06	.	.	Hereditary_cancer-predisposing_syndrome|Breast-ovarian_cancer\x2c_familial_2	RCV000130006.2|RCV000241331.1	NFE_SEU	1
BRCA2	13	32336674	32336674	T	-	frameshift_variant	NM_000059.4	c.2319del	p.Thr774LeufsTer9	Pathogenic	rs774808238	.	4.07e-06	.	.	Breast-ovarian_cancer\x2c_familial_2	RCV000241344.1	NFE_SWE	1
BRCA2	13	32338613	32338613	G	-	frameshift_variant	NM_000059.4	c.4258del	p.Asp1420IlefsTer28	Pathogenic	rs80359436	.	8.32e-06	.	.	Familial_cancer_of_breast|Breast-ovarian_cancer\x2c_familial_2|Hereditary_cancer-predisposing_syndrome	RCV000044378.2|RCV000077322.7|RCV000165445.1	NFE_SWE	1
BRCA2	13	32338942	32338942	-	A	frameshift_variant	NM_000059.4	c.4593dup	p.Val1532SerfsTer2	Pathogenic	rs745456776	.	4.07e-06	COSM5980469;COSM5980470	2(upper_aerodigestive_tract)	Hereditary_breast_and_ovarian_cancer_syndrome|Breast-ovarian_cancer\x2c_familial_2	RCV000195630.1|RCV000238798.2	NFE_SWE	1
BRCA2	13	32339572	32339578	TTTAAGT	-	frameshift_variant	NM_000059.4	c.5217_5223del	p.Tyr1739Ter	Pathogenic	rs80359496	.	4.1e-06	.	.	Hereditary_breast_and_ovarian_cancer_syndrome|Breast-ovarian_cancer\x2c_familial_2|Hereditary_cancer-predisposing_syndrome|not_provided	RCV000044613.3|RCV000077350.5|RCV000131077.4|RCV000219434.2	NFE_SWE	1
BRCA2	13	32340108	32340109	AT	-	frameshift_variant	NM_000059.4	c.5754_5755del	p.His1918GlnfsTer5	Pathogenic	rs760373350	.	4.07e-06	.	.	Familial_cancer_of_breast|Breast-ovarian_cancer\x2c_familial_2	RCV000044745.2|RCV000241337.2	NFE_SWE	1
BRCA2	13	32340333	32340333	T	G	stop_gained	NM_000059.4	c.5978T>G	p.Leu1993Ter	Pathogenic	rs768242833	.	4.07e-06	.	.	Breast-ovarian_cancer\x2c_familial_2	RCV000241170.1	NFE_SWE	1
BRCA2	13	32340420	32340420	C	G	stop_gained	NM_000059.4	c.6065C>G	p.Ser2022Ter	Pathogenic	rs80358843	.	4.07e-06	.	.	Familial_cancer_of_breast|Breast-ovarian_cancer\x2c_familial_2|Hereditary_cancer-predisposing_syndrome|not_provided	RCV000044830.2|RCV000113522.3|RCV000217928.1|RCV000429027.1	NFE_SWE	1
BRCA2	13	32341197	32341197	G	A	splice_donor_variant	NM_000059.4	c.6841+1G>A	-	Likely_pathogenic	rs773863936	.	4.07e-06	.	.	.	.	NFE_SWE	1
BRCA2	13	32354996	32354996	-	T	frameshift_variant	NM_000059.4	c.7147dup	p.Tyr2383LeufsTer9	Pathogenic	rs778239573	.	4.07e-06	.	.	Hereditary_breast_and_ovarian_cancer_syndrome|Breast-ovarian_cancer\x2c_familial_2	RCV000227767.1|RCV000240985.2	NFE_SWE	1
BRCA2	13	32357794	32357794	-	AG	frameshift_variant	NM_000059.4	c.7673_7674dup	p.Phe2560LeufsTer89	Pathogenic	rs762910793	.	4.07e-06	.	.	Breast-ovarian_cancer\x2c_familial_2	RCV000241295.1	NFE_SWE	1
BRCA2	13	32362595	32362595	G	C	missense_variant	NM_000059.4	c.7878G>C	p.Trp2626Cys	Pathogenic	rs80359013	.	4.06e-06	.	.	Breast-ovarian_cancer\x2c_familial_2|Hereditary_breast_and_ovarian_cancer_syndrome|Hereditary_cancer-predisposing_syndrome|not_provided\x2cBreast-ovarian_cancer\x2c_familial_2|Hereditary_breast_and_ovarian_cancer_syndrome|Hereditary_cancer-predisposing_syndrome	RCV000031706.7|RCV000045335.3|RCV000217125.1|RCV000237084.1\x2cRCV000031707.7|RCV000045336.4|RCV000163025.2	NFE_SWE	1
BRCA2	13	32379811	32379812	AT	-	frameshift_variant	NM_000059.4	c.9016_9017del	p.Tyr3006GlnfsTer11	Pathogenic	rs80359740	.	4.07e-06	.	.	Familial_cancer_of_breast|Breast-ovarian_cancer\x2c_familial_2	RCV000045688.2|RCV000083152.7	NFE_SWE	1
BRCA2	13	32380016	32380016	G	T	stop_gained	NM_000059.4	c.9127G>T	p.Glu3043Ter	Pathogenic	rs398122610	.	4.07e-06	.	.	Breast-ovarian_cancer\x2c_familial_2|Hereditary_cancer-predisposing_syndrome	RCV000077034.4|RCV000130444.3	NFE_SWE	1
BRCA2	13	32396974	32396975	CC	-	frameshift_variant	NM_000059.4	c.9580_9581del	p.Pro3194AsnfsTer2	Pathogenic	rs80359771	.	4.06e-06	.	.	Breast-ovarian_cancer\x2c_familial_2|Familial_cancer_of_breast	RCV000031832.6|RCV000045859.2	NFE_SWE	1
BRCA2	13	32325185	32325185	G	A	splice_donor_variant	NM_000059.4	c.425+1G>A	-	Pathogenic/Likely_pathogenic	rs587782590	.	4.12e-06	.	.	Hereditary_cancer-predisposing_syndrome|Breast-ovarian_cancer\x2c_familial_2	RCV000131929.2|RCV000258343.1	SAS	1
BRCA2	13	32337431	32337432	AA	-	frameshift_variant	NM_000059.4	c.3076_3077del	p.Lys1026GlufsTer9	Likely_pathogenic	.	.	4.08e-06	.	.	Breast-ovarian_cancer\x2c_familial_2	RCV000409605.1	SAS	1
BRCA2	13	32337810	32337810	T	G	stop_gained	NM_000059.4	c.3455T>G	p.Leu1152Ter	Pathogenic	rs80358593	.	4.07e-06	.	.	Hereditary_cancer-predisposing_syndrome|Breast-ovarian_cancer\x2c_familial_2\x2cFamilial_cancer_of_breast|Breast-ovarian_cancer\x2c_familial_2	RCV000215781.1|RCV000257866.2\x2cRCV000044201.2|RCV000113180.3	SAS	1
BRCA2	13	32338226	32338226	C	T	stop_gained	NM_000059.4	c.3871C>T	p.Gln1291Ter	Pathogenic	rs80358631	.	5.23e-06	.	.	Familial_cancer_of_breast|Breast-ovarian_cancer\x2c_familial_2	RCV000044295.2|RCV000113234.5	SAS	1
BRCA2	13	32338358	32338358	G	T	stop_gained	NM_000059.4	c.4003G>T	p.Glu1335Ter	Pathogenic	rs747070579	.	4.42e-06	.	.	Hereditary_cancer-predisposing_syndrome|Breast-ovarian_cancer\x2c_familial_2|Hereditary_breast_and_ovarian_cancer_syndrome	RCV000220552.1|RCV000241203.2|RCV000257988.1	SAS	1
BRCA2	13	32338600	32338600	G	-	frameshift_variant	NM_000059.4	c.4245del	p.Glu1415AspfsTer4	Pathogenic	rs767234936	.	4.19e-06	.	.	Hereditary_cancer-predisposing_syndrome|Breast-ovarian_cancer\x2c_familial_2	RCV000219417.1|RCV000241053.1	SAS	1
BRCA2	13	32338895	32338895	-	A	frameshift_variant	NM_000059.4	c.4544dup	p.Ile1516AspfsTer13	Pathogenic	.	.	4.08e-06	.	.	.	.	SAS	1
BRCA2	13	32338917	32338918	TA	-	frameshift_variant	NM_000059.4	c.4563_4564del	p.Leu1522GlyfsTer6	Pathogenic	rs778693075	.	8.15e-06	.	.	Breast-ovarian_cancer\x2c_familial_2	RCV000113322.3	SAS	1
BRCA2	13	32339266	32339266	-	A	frameshift_variant	NM_000059.4	c.4914dup	p.Val1639SerfsTer3	Pathogenic	rs786203494	.	4.1e-06	.	.	Hereditary_cancer-predisposing_syndrome|Breast-ovarian_cancer\x2c_familial_2	RCV000166820.1|RCV000240990.1	SAS	1
BRCA2	13	32339291	32339291	G	-	frameshift_variant	NM_000059.4	c.4936del	p.Glu1646LysfsTer24	Pathogenic	rs773286595	.	4.19e-06	.	.	.	.	SAS	1
BRCA2	13	32340433	32340437	AAGAG	-	frameshift_variant	NM_000059.4	c.6082_6086del	p.Glu2028LysfsTer19	Pathogenic	rs80359558	.	4.07e-06	.	.	Familial_cancer_of_breast|Breast-ovarian_cancer\x2c_familial_2|Hereditary_cancer-predisposing_syndrome|not_provided	RCV000044839.4|RCV000077368.5|RCV000131112.3|RCV000235143.1	SAS	1
BRCA2	13	32340479	32340479	C	T	stop_gained	NM_000059.4	c.6124C>T	p.Gln2042Ter	Pathogenic	rs80358851	.	4.07e-06	.	.	Hereditary_breast_and_ovarian_cancer_syndrome|Breast-ovarian_cancer\x2c_familial_2|not_provided	RCV000044850.5|RCV000077369.5|RCV000223048.1	SAS	1
BRCA2	13	32340816	32340816	-	TC	frameshift_variant	NM_000059.4	c.6468_6469dup	p.Gln2157LeufsTer12	Pathogenic	.	.	4.45e-06	.	.	.	.	SAS	1
BRCA2	13	32340946	32340947	TG	-	frameshift_variant	NM_000059.4	c.6591_6592del	p.Glu2198AsnfsTer4	Pathogenic	rs80359605	.	4.13e-06	.	.	Breast-ovarian_cancer\x2c_familial_2|Hereditary_breast_and_ovarian_cancer_syndrome|Hereditary_cancer-predisposing_syndrome|not_provided	RCV000009904.12|RCV000044989.6|RCV000131037.3|RCV000215210.1	SAS	1
BRCA2	13	32344614	32344614	-	AAGAAAAA	frameshift_variant	NM_000059.4	c.6899_6906dup	p.Ser2303LysfsTer5	Pathogenic	rs765231294	.	4.08e-06	.	.	Breast-ovarian_cancer\x2c_familial_2	RCV000258332.1	SAS	1
BRCA2	13	32355283	32355283	-	T	frameshift_variant	NM_000059.4	c.7433dup	p.Leu2478PhefsTer19	Pathogenic	rs779007406	.	4.07e-06	.	.	Breast-ovarian_cancer\x2c_familial_2	RCV000241524.1	SAS	1
BRCA2	13	32370548	32370548	C	A	stop_gained	NM_000059.4	c.8478C>A	p.Tyr2826Ter	Pathogenic	rs776353983	.	4.06e-06	.	.	Breast-ovarian_cancer\x2c_familial_2\x2cBreast-ovarian_cancer\x2c_familial_2	RCV000240987.1\x2cRCV000257109.2	SAS	1
BRCA2	13	32376792	32376792	G	T	splice_donor_variant	NM_000059.4	c.8754+1G>T	-	Pathogenic/Likely_pathogenic	.	.	4.07e-06	.	.	Familial_cancer_of_breast|Breast-ovarian_cancer\x2c_familial_2\x2cBreast-ovarian_cancer\x2c_familial_2|not_provided	RCV000045613.2|RCV000239149.1\x2cRCV000258328.1|RCV000430537.1	SAS	1
BRCA2	13	32379431	32379431	C	T	stop_gained	NM_000059.4	c.8869C>T	p.Gln2957Ter	Pathogenic	rs276174913	.	4.08e-06	.	.	Breast-ovarian_cancer\x2c_familial_2|Familial_cancer_of_breast	RCV000031773.6|RCV000045645.2	SAS	1
BRCA1	17	43094737	43094740	GAAC	-	frameshift_variant	NM_007294.4	c.791_794del	p.Ser264MetfsTer33	Pathogenic	rs80357707	.	8.18e-06	.	.	Familial_cancer_of_breast|Breast-ovarian_cancer\x2c_familial_1|Hereditary_cancer-predisposing_syndrome	RCV000049137.2|RCV000112786.2|RCV000215273.1	AMR, NFE_SEU	2
BRCA1	17	43045767	43045767	G	A	stop_gained	NM_007294.4	c.5503C>T	p.Arg1835Ter	Pathogenic	rs41293465	.	1.22e-05	COSM78883	1(ovary)	not_provided|Breast-ovarian_cancer\x2c_familial_1|Hereditary_cancer-predisposing_syndrome|Hereditary_breast_and_ovarian_cancer_syndrome|Familial_cancer_of_breast|Breast_cancer	RCV000049020.6|RCV000077627.11|RCV000131862.4|RCV000203652.3|RCV000238956.1|RCV000240766.1	AMR, SAS	2
BRCA1	17	43070978	43070978	C	-	frameshift_variant	NM_007294.4	c.4936del	p.Val1646SerfsTer12	Pathogenic	rs80357705	.	8.13e-06	.	.	Hereditary_breast_and_ovarian_cancer_syndrome|Breast-ovarian_cancer\x2c_familial_1|Hereditary_cancer-predisposing_syndrome|not_provided	RCV000048699.3|RCV000112428.3|RCV000130668.3|RCV000236929.2	ASJ, NFE_NWE	2
BRCA1	17	43057078	43057078	G	A	stop_gained	NM_007294.4	c.5251C>T	p.Arg1751Ter	Pathogenic	rs80357123	.	1.22e-05	COSM4066736;COSM51256	1(NS);1(stomach)	Hereditary_breast_and_ovarian_cancer_syndrome|not_provided|Breast-ovarian_cancer\x2c_familial_1|Hereditary_cancer-predisposing_syndrome|Breast_cancer	RCV000048882.5|RCV000074600.7|RCV000077611.8|RCV000162884.2|RCV000414226.1	EAS_OEA, FIN	2
BRCA1	17	43063931	43063931	G	A	missense_variant	NM_007294.4	c.5095C>T	p.Arg1699Trp	Pathogenic	rs55770810	.	2.44e-05	.	.	Hereditary_breast_and_ovarian_cancer_syndrome|Breast-ovarian_cancer\x2c_familial_1|Hereditary_cancer-predisposing_syndrome|Breast_and_colorectal_cancer|not_provided|Fanconi_anemia\x2c_complementation_group_A|Ovarian_cancer|Familial_cancer_of_breast\x2cHereditary_breast_and_ovarian_cancer_syndrome|Hereditary_cancer-predisposing_syndrome	RCV000048789.6|RCV000077595.5|RCV000131821.3|RCV000148390.1|RCV000159999.3|RCV000191041.1|RCV000239322.1|RCV000457515.1\x2cRCV000048788.3|RCV000165701.1	FIN, NFE_NWE	2
BRCA1	17	43093098	43093098	G	-	frameshift_variant	NM_007294.4	c.2433del	p.Lys812ArgfsTer3	Pathogenic	rs80357524	.	8.15e-06	.	.	Breast-ovarian_cancer\x2c_familial_1|Hereditary_breast_and_ovarian_cancer_syndrome|Hereditary_cancer-predisposing_syndrome|not_provided	RCV000031050.7|RCV000047838.5|RCV000129993.3|RCV000236325.2	KOR(EAS_KOR), AMR	2
BRCA1	17	43091772	43091775	AGAC	-	frameshift_variant	NM_007294.4	c.3756_3759del	p.Ser1253ArgfsTer10	Pathogenic	rs80357963	.	1.63e-05	.	.	Breast-ovarian_cancer\x2c_familial_1|not_provided|Hereditary_cancer-predisposing_syndrome|Hereditary_breast_and_ovarian_cancer_syndrome|Familial_cancer_of_breast	RCV000019242.16|RCV000048314.6|RCV000131810.4|RCV000167859.5|RCV000239051.2	NFE_NWE, NFE_ONF	2
BRCA1	17	43092694	43092695	AT	-	frameshift_variant	NM_007294.4	c.2836_2837del	p.Ile946GlnfsTer5	Pathogenic	rs397509016	.	8.13e-06	.	.	Breast-ovarian_cancer\x2c_familial_1	RCV000241484.2	NFE_NWE, NFE_ONF	2
BRCA1	17	43091463	43091466	TTGA	-	frameshift_variant	NM_007294.4	c.4065_4068del	p.Asn1355LysfsTer10	Pathogenic	rs80357508	.	8.14e-06	.	.	Breast-ovarian_cancer\x2c_familial_1|Hereditary_breast_and_ovarian_cancer_syndrome|Hereditary_cancer-predisposing_syndrome|not_provided|not_specified|Familial_cancer_of_breast	RCV000019243.15|RCV000048431.7|RCV000131887.3|RCV000159924.3|RCV000238776.1|RCV000476410.1	NFE_NWE, SAS	2
BRCA1	17	43093844	43093844	G	A	stop_gained	NM_007294.4	c.1687C>T	p.Gln563Ter	Pathogenic	rs80356898	.	2.45e-05	.	.	Breast-ovarian_cancer\x2c_familial_1|Hereditary_breast_and_ovarian_cancer_syndrome|Hereditary_cancer-predisposing_syndrome|not_provided|Ovarian_cancer|Breast_carcinoma|Ovarian_neoplasm	RCV000031007.10|RCV000047559.6|RCV000131897.4|RCV000159956.3|RCV000238721.1|RCV000415155.1|RCV000415155.1	NFE_SWE, NFE_ONF	2
BRCA1	17	43093738	43093738	A	C	stop_gained	NM_007294.4	c.1793T>G	p.Leu598Ter	Pathogenic	rs80357118	.	8.13e-06	.	.	Familial_cancer_of_breast|Breast-ovarian_cancer\x2c_familial_1|Hereditary_cancer-predisposing_syndrome\x2cHereditary_breast_and_ovarian_cancer_syndrome|Breast-ovarian_cancer\x2c_familial_1|Hereditary_cancer-predisposing_syndrome	RCV000047588.2|RCV000111687.4|RCV000162846.2\x2cRCV000047587.3|RCV000111686.3|RCV000219724.1	NFE_SWE, SAS	2
BRCA1	17	43063903	43063903	G	T	missense_variant	NM_007294.4	c.5123C>A	p.Ala1708Glu	Pathogenic	rs28897696	.	2.03e-05	.	.	Breast-ovarian_cancer\x2c_familial_1|Hereditary_breast_and_ovarian_cancer_syndrome|Hereditary_cancer-predisposing_syndrome|Breast_and/or_ovarian_cancer|not_specified\x2cnot_provided|Breast-ovarian_cancer\x2c_familial_1|Hereditary_cancer-predisposing_syndrome|Hereditary_breast_and_ovarian_cancer_syndrome|Breast_cancer|Familial_cancer_of_breast	RCV000031221.5|RCV000048803.6|RCV000131166.3|RCV000148393.1|RCV000212194.2\x2cRCV000048802.6|RCV000077599.6|RCV000131831.3|RCV000167826.4|RCV000413608.1|RCV000457403.1	AMR, NFE_NWE, NFE_SEU	3
BRCA1	17	43067608	43067608	C	G	missense_variant,splice_region_variant	NM_007294.4	c.5074G>C	p.Asp1692His	Pathogenic	rs80187739	.	1.22e-05	.	.	Familial_cancer_of_breast|Breast-ovarian_cancer\x2c_familial_1\x2cBreast-ovarian_cancer\x2c_familial_1|Hereditary_breast_and_ovarian_cancer_syndrome|Hereditary_cancer-predisposing_syndrome|not_provided\x2cBreast-ovarian_cancer\x2c_familial_1|Familial_cancer_of_breast|Hereditary_cancer-predisposing_syndrome|not_provided	RCV000048769.2|RCV000112484.1\x2cRCV000031214.4|RCV000048768.3|RCV000220578.1|RCV000256114.2\x2cRCV000031213.5|RCV000048767.2|RCV000217586.1|RCV000255870.1	AMR, ASJ, NFE_SEU	3
BRCA1	17	43082434	43082434	G	A	stop_gained	NM_007294.4	c.4327C>T	p.Arg1443Ter	Pathogenic	rs41293455	.	2.44e-05	COSM979730;COSM4870621	1(salivary_gland);1(breast);1(endometrium)	Breast-ovarian_cancer\x2c_familial_1|Hereditary_breast_and_ovarian_cancer_syndrome|Hereditary_cancer-predisposing_syndrome|Familial_cancer_of_breast|not_provided|not_specified\x2cBreast-ovarian_cancer\x2c_familial_1|Hereditary_breast_and_ovarian_cancer_syndrome|Hereditary_cancer-predisposing_syndrome|not_specified	RCV000019244.14|RCV000048523.7|RCV000131880.3|RCV000159989.2|RCV000235131.2|RCV000239083.1\x2cRCV000019245.7|RCV000048522.4|RCV000129043.3|RCV000427206.1	AMR, FIN, NFE_NWE	3
BRCA1	17	43091760	43091761	CT	-	frameshift_variant	NM_007294.4	c.3770_3771del	p.Glu1257GlyfsTer9	Pathogenic	rs80357993	.	8.13e-06	.	.	Breast-ovarian_cancer\x2c_familial_1|Hereditary_breast_and_ovarian_cancer_syndrome|Hereditary_cancer-predisposing_syndrome|not_provided	RCV000031127.12|RCV000048325.6|RCV000131814.3|RCV000235232.2	CHN, NFE_SEU, SAS	3
BRCA1	17	43091924	43091924	G	A	stop_gained	NM_007294.4	c.3607C>T	p.Arg1203Ter	Pathogenic	rs62625308	.	1.22e-05	.	.	Breast-ovarian_cancer\x2c_familial_1|Hereditary_breast_and_ovarian_cancer_syndrome|Hereditary_cancer-predisposing_syndrome|Breast_cancer|not_provided|Familial_cancer_of_breast\x2cFamilial_cancer_of_breast|Breast-ovarian_cancer\x2c_familial_1	RCV000019240.12|RCV000048251.7|RCV000131818.3|RCV000148389.1|RCV000159978.3|RCV000239343.1\x2cRCV000048250.2|RCV000112133.1	EAS_OEA, NFE_NWE, NFE_ONF	3
BRCA1	17	43063930	43063930	C	T	missense_variant	NM_007294.4	c.5096G>A	p.Arg1699Gln	Pathogenic	rs41293459	.	2.44e-05	.	.	Familial_cancer_of_breast|Breast-ovarian_cancer\x2c_familial_1\x2cFamilial_cancer_of_breast|Breast-ovarian_cancer\x2c_familial_1\x2cBreast-ovarian_cancer\x2c_familial_1|not_provided|Hereditary_cancer-predisposing_syndrome|Hereditary_breast_and_ovarian_cancer_syndrome	RCV000048792.2|RCV000112497.1\x2cRCV000048791.2|RCV000112496.1\x2cRCV000031217.12|RCV000048790.6|RCV000131564.3|RCV000195350.4	CHN, JPN, NFE_NWE, NFE_SWE, NFE_ONF	5
BRCA1	17	43106487	43106487	A	C	missense_variant	NM_007294.4	c.181T>G	p.Cys61Gly	Pathogenic	rs28897672	.	3.26e-05	.	.	Breast-ovarian_cancer\x2c_familial_1|Hereditary_breast_and_ovarian_cancer_syndrome|Hereditary_cancer-predisposing_syndrome|not_provided|Familial_cancer_of_breast|Breast_cancer|Breast_carcinoma\x2cFamilial_cancer_of_breast|Breast-ovarian_cancer\x2c_familial_1\x2cFamilial_cancer_of_breast|Breast-ovarian_cancer\x2c_familial_1	RCV000019229.11|RCV000047597.9|RCV000131902.4|RCV000159935.4|RCV000239114.1|RCV000412714.1|RCV000415051.1\x2cRCV000047596.2|RCV000111959.1\x2cRCV000047595.2|RCV000258244.1	FIN, NFE_BGR, NFE_SEU, NFE_SWE, NFE_ONF	5
BRCA1	17	43124028	43124029	CT	-	frameshift_variant	NM_007294.4	c.68_69del	p.Glu23ValfsTer17	Pathogenic	rs796856605	.	0.0002	COSM3190162;COSM3190163	1(soft_tissue);1(central_nervous_system)	Breast-ovarian_cancer\x2c_familial_1|Pancreatic_cancer_4|Hereditary_breast_and_ovarian_cancer_syndrome|Familial_cancer_of_breast|Hereditary_cancer-predisposing_syndrome|not_provided	RCV000019230.18|RCV000019231.3|RCV000034761.9|RCV000056295.6|RCV000131394.4|RCV000213650.3	AMR, ASJ, NFE_SEU, NFE_SWE, NFE_ONF, SAS	6
BRCA1	17	43057062	43057062	-	G	frameshift_variant	NM_007294.4	c.5266dup	p.Gln1756ProfsTer74	Pathogenic	rs80357906	.	0.0002	.	.	Breast-ovarian_cancer\x2c_familial_1|Pancreatic_cancer\x2c_susceptibility_to|Familial_cancer_of_breast|Hereditary_breast_and_ovarian_cancer_syndrome|Hereditary_cancer-predisposing_syndrome|not_provided|Breast_cancer|Ovarian_neoplasm	RCV000019246.19|RCV000019247.3|RCV000056287.8|RCV000119097.8|RCV000131328.4|RCV000258962.2|RCV000412924.1|RCV000415060.1	AMR, ASJ, NFE_BGR, NFE_NWE, NFE_SEU, NFE_SWE, NFE_ONF	7
BRCA2	13	32333283	32333283	-	A	frameshift_variant	NM_000059.4	c.1813dup	p.Ile605AsnfsTer11	Pathogenic	rs80359308	.	1.32e-05	COSM1163038;COSM1163039	1(pancreas)	Breast-ovarian_cancer\x2c_familial_2|Hereditary_breast_and_ovarian_cancer_syndrome|Hereditary_cancer-predisposing_syndrome|not_provided	RCV000031343.14|RCV000043897.7|RCV000131453.3|RCV000160269.3	AFR, AMR	2
BRCA2	13	32394814	32394814	C	T	stop_gained	NM_000059.4	c.9382C>T	p.Arg3128Ter	Pathogenic	rs80359212	.	1.22e-05	COSM2071571;COSM26820	1(pancreas)	Hereditary_breast_and_ovarian_cancer_syndrome|Breast-ovarian_cancer\x2c_familial_2|Hereditary_cancer-predisposing_syndrome|not_provided|Breast_cancer|Familial_cancer_of_breast	RCV000045807.5|RCV000077469.10|RCV000131048.3|RCV000160169.3|RCV000240732.2|RCV000474912.1	AFR, NFE_NWE	2
BRCA2	13	32356550	32356550	C	T	stop_gained	NM_000059.4	c.7558C>T	p.Arg2520Ter	Pathogenic	rs80358981	.	1.63e-05	.	.	Hereditary_breast_and_ovarian_cancer_syndrome|Breast-ovarian_cancer\x2c_familial_2|Breast_cancer|Hereditary_cancer-predisposing_syndrome|Breast-ovarian_cancer\x2c_familial_1|not_provided	RCV000045244.6|RCV000077405.6|RCV000148425.1|RCV000162645.3|RCV000210182.1|RCV000217859.2	AMR, NFE_SWE	2
BRCA2	13	32398210	32398213	TGTA	-	frameshift_variant	NM_000059.4	c.9699_9702del	p.Cys3233TrpfsTer15	Pathogenic	rs80359775	.	6.94e-05	.	.	Breast-ovarian_cancer\x2c_familial_2|Hereditary_cancer-predisposing_syndrome|Hereditary_breast_and_ovarian_cancer_syndrome|not_specified	RCV000031843.9|RCV000131044.3|RCV000168365.3|RCV000200978.3	AMR, NFE_SWE	2
BRCA2	13	32336936	32336936	-	A	frameshift_variant	NM_000059.4	c.2588dup	p.Asn863LysfsTer18	Pathogenic	rs80359338	.	8.98e-06	.	.	Breast-ovarian_cancer\x2c_familial_2|Hereditary_breast_and_ovarian_cancer_syndrome|Hereditary_cancer-predisposing_syndrome|not_provided	RCV000031374.11|RCV000044019.4|RCV000218358.1|RCV000296013.1	ASJ, NFE_NWE	2
BRCA2	13	32339182	32339183	TG	-	frameshift_variant	NM_000059.4	c.4829_4830del	p.Val1610GlyfsTer4	Pathogenic	rs80359468	.	8.15e-06	.	.	Hereditary_breast_and_ovarian_cancer_syndrome|Breast-ovarian_cancer\x2c_familial_2|Hereditary_cancer-predisposing_syndrome|not_provided	RCV000044500.4|RCV000077338.8|RCV000162922.2|RCV000217237.2	ASJ, NFE_ONF	2
BRCA2	13	32339461	32339464	AGAA	-	frameshift_variant	NM_000059.4	c.5110_5113del	p.Arg1704Ter	Pathogenic	.	.	8.8e-06	.	.	not_provided|Breast-ovarian_cancer\x2c_familial_2|Hereditary_breast_and_ovarian_cancer_syndrome	RCV000235563.1|RCV000257060.2|RCV000457247.1	ASJ, NFE_ONF	2
BRCA2	13	32331004	32331008	CAAAT	-	frameshift_variant	NM_000059.4	c.771_775del	p.Asn257LysfsTer17	Pathogenic	rs80359675	.	8.14e-06	.	.	Breast-ovarian_cancer\x2c_familial_2|Familial_cancer_of_breast|Hereditary_cancer-predisposing_syndrome|Hereditary_breast_and_ovarian_cancer_syndrome|not_provided	RCV000009913.13|RCV000056288.6|RCV000131848.3|RCV000195405.2|RCV000212208.2	CHN, FIN	2
BRCA2	13	32340757	32340761	TAACT	-	frameshift_variant	NM_000059.4	c.6405_6409del	p.Asn2135LysfsTer3	Pathogenic	rs80359585	.	4.23e-06	.	.	Breast-ovarian_cancer\x2c_familial_2|Hereditary_breast_and_ovarian_cancer_syndrome|not_provided|Hereditary_cancer-predisposing_syndrome|Breast_cancer|Familial_cancer_of_breast	RCV000031625.10|RCV000044934.8|RCV000160301.3|RCV000162930.3|RCV000240801.1|RCV000456954.1	CHN, JPN	2
BRCA2	13	32340817	32340820	TCTC	-	frameshift_variant	NM_000059.4	c.6466_6469del	p.Ser2156AsnfsTer11	Pathogenic	rs748536459	.	4.45e-06	.	.	Familial_cancer_of_breast|Breast-ovarian_cancer\x2c_familial_2	RCV000238933.1|RCV000241080.2	CHN, NFE_BGR	2
BRCA2	13	32319101	32319101	G	A	stop_gained	NM_000059.4	c.92G>A	p.Trp31Ter	Pathogenic	rs397508045	.	4.07e-06	.	.	Hereditary_breast_and_ovarian_cancer_syndrome|Breast-ovarian_cancer\x2c_familial_2\x2cBreast_cancer	RCV000045785.3|RCV000241373.2\x2cRCV000240757.1	CHN, SAS	2
BRCA2	13	32336414	32336418	GATTA	-	frameshift_variant	NM_000059.4	c.2059_2063del	p.Asp687Ter	Pathogenic	rs587782780	.	4.07e-06	.	.	Hereditary_cancer-predisposing_syndrome|Breast_cancer|Breast-ovarian_cancer\x2c_familial_2	RCV000132320.2|RCV000240749.1|RCV000241369.1	CHN, SAS	2
BRCA2	13	32340837	32340840	ACAA	-	frameshift_variant	NM_000059.4	c.6486_6489del	p.Lys2162AsnfsTer5	Pathogenic	rs80359598	.	8.79e-06	.	.	Breast-ovarian_cancer\x2c_familial_2|Hereditary_breast_and_ovarian_cancer_syndrome|Hereditary_cancer-predisposing_syndrome|not_provided	RCV000031630.7|RCV000044967.5|RCV000131034.3|RCV000212249.2	CHN, SAS	2
BRCA2	13	32330987	32330990	GACA	-	frameshift_variant	NM_000059.4	c.755_758del	p.Asp252ValfsTer24	Pathogenic	rs80359659	.	8.14e-06	.	.	Breast-ovarian_cancer\x2c_familial_2|not_provided|Hereditary_cancer-predisposing_syndrome|Hereditary_breast_and_ovarian_cancer_syndrome	RCV000031685.9|RCV000045245.7|RCV000162899.3|RCV000167860.3	EAS_OEA, NFE_NWE	2
BRCA2	13	32340219	32340219	C	A	stop_gained	NM_000059.4	c.5864C>A	p.Ser1955Ter	Pathogenic	rs80358815	.	1.22e-05	.	.	Hereditary_breast_and_ovarian_cancer_syndrome|Breast-ovarian_cancer\x2c_familial_2|Hereditary_cancer-predisposing_syndrome|not_provided\x2cFamilial_cancer_of_breast|Hereditary_cancer-predisposing_syndrome|Breast-ovarian_cancer\x2c_familial_2\x2cHereditary_breast_and_ovarian_cancer_syndrome	RCV000044777.4|RCV000077364.7|RCV000162927.2|RCV000221022.2\x2cRCV000044778.2|RCV000131666.2|RCV000241225.1\x2cRCV000476307.1	EAS_OEA, NFE_ONF	2
BRCA2	13	32332428	32332428	-	A	frameshift_variant	NM_000059.4	c.956dup	p.Asn319LysfsTer8	Pathogenic	rs80359770	.	8.85e-06	.	.	Hereditary_breast_and_ovarian_cancer_syndrome|Breast-ovarian_cancer\x2c_familial_2|Hereditary_cancer-predisposing_syndrome|not_provided|Familial_cancer_of_breast	RCV000045857.2|RCV000077045.6|RCV000166558.2|RCV000213917.2|RCV000467638.1	EAS_OEA, NFE_SEU	2
BRCA2	13	32363225	32363225	A	G	missense_variant	NM_000059.4	c.8023A>G	p.Ile2675Val	Pathogenic	rs397507954	.	4.07e-06	.	.	Hereditary_breast_and_ovarian_cancer_syndrome|Hereditary_cancer-predisposing_syndrome|Breast-ovarian_cancer\x2c_familial_2	RCV000045390.3|RCV000132001.2|RCV000258421.1	JPN, KOR(EAS_KOR)	2
BRCA2	13	32340073	32340074	CT	-	frameshift_variant	NM_000059.4	c.5722_5723del	p.Leu1908ArgfsTer2	Pathogenic	rs80359531	.	4.07e-06	.	.	Breast-ovarian_cancer\x2c_familial_2|Hereditary_breast_and_ovarian_cancer_syndrome|Hereditary_cancer-predisposing_syndrome|not_provided|Familial_cancer_of_breast	RCV000009905.15|RCV000044728.8|RCV000131120.3|RCV000160297.4|RCV000461157.1	JPN, SAS	2
BRCA2	13	32356472	32356472	C	T	stop_gained	NM_000059.4	c.7480C>T	p.Arg2494Ter	Pathogenic	rs80358972	.	3.25e-05	.	.	Breast-ovarian_cancer\x2c_familial_2|not_provided|Hereditary_cancer-predisposing_syndrome|Hereditary_breast_and_ovarian_cancer_syndrome	RCV000031681.8|RCV000045227.6|RCV000131084.3|RCV000225750.2	KOR(EAS_KOR), FIN	2
BRCA2	13	32337953	32337954	TG	-	frameshift_variant	NM_000059.4	c.3599_3600del	p.Cys1200Ter	Pathogenic	rs80359392	.	2.03e-05	.	.	not_provided|Breast-ovarian_cancer\x2c_familial_2|Hereditary_cancer-predisposing_syndrome|Hereditary_breast_and_ovarian_cancer_syndrome	RCV000044230.5|RCV000113196.5|RCV000162919.1|RCV000195400.2	KOR(EAS_KOR), NFE_SWE	2
BRCA2	13	32337161	32337164	AAAC	-	frameshift_variant	NM_000059.4	c.2808_2811del	p.Ala938ProfsTer21	Pathogenic	rs80359352	.	1.22e-05	.	.	Breast-ovarian_cancer\x2c_familial_2|Hereditary_breast_and_ovarian_cancer_syndrome|Hereditary_cancer-predisposing_syndrome|not_provided|Breast-ovarian_cancer\x2c_familial_1|not_specified|Breast_cancer|Familial_cancer_of_breast	RCV000009907.9|RCV000044064.9|RCV000131102.4|RCV000160273.3|RCV000210161.1|RCV000238794.1|RCV000240755.2|RCV000458791.1	NFE_NWE, NFE_ONF	2
BRCA2	13	32340183	32340183	C	-	frameshift_variant	NM_000059.4	c.5828del	p.Ser1943LeufsTer20	Pathogenic	rs80359541	.	4.07e-06	.	.	Breast-ovarian_cancer\x2c_familial_2|not_provided|Hereditary_cancer-predisposing_syndrome|Hereditary_breast_and_ovarian_cancer_syndrome	RCV000031580.7|RCV000044766.6|RCV000131318.3|RCV000195355.2	NFE_NWE, NFE_ONF	2
BRCA2	13	32371001	32371002	AG	-	frameshift_variant	NM_000059.4	c.8537_8538del	p.Glu2846GlyfsTer22	Pathogenic	rs80359716	.	1.22e-05	.	.	Breast-ovarian_cancer\x2c_familial_2|Hereditary_breast_and_ovarian_cancer_syndrome|Hereditary_cancer-predisposing_syndrome|not_provided	RCV000009915.17|RCV000045550.9|RCV000131085.3|RCV000160308.4	NFE_NWE, NFE_ONF	2
BRCA2	13	32337185	32337185	A	T	stop_gained	NM_000059.4	c.2830A>T	p.Lys944Ter	Pathogenic	rs80358533	.	8.14e-06	COSM5490667;COSM5490666	1(biliary_tract)	Familial_cancer_of_breast|Breast-ovarian_cancer\x2c_familial_2|Hereditary_cancer-predisposing_syndrome|not_provided	RCV000044070.4|RCV000077287.5|RCV000131101.4|RCV000212222.2	NFE_ONF, SAS	2
BRCA2	13	32339176	32339177	TG	-	frameshift_variant	NM_000059.4	c.4821_4822del	p.Glu1608AspfsTer6	Pathogenic	rs769017108	.	8.15e-06	.	.	Breast-ovarian_cancer\x2c_familial_2	RCV000241328.1	NFE_SEU, NFE_ONF	2
BRCA2	13	32337522	32337526	AAAAG	-	frameshift_variant	NM_000059.4	c.3170_3174del	p.Lys1057ThrfsTer8	Pathogenic	rs80359373	.	1.24e-05	.	.	Breast-ovarian_cancer\x2c_familial_2|Hereditary_breast_and_ovarian_cancer_syndrome|Hereditary_cancer-predisposing_syndrome|not_provided	RCV000031407.9|RCV000044141.6|RCV000131091.3|RCV000220190.2	NFE_SEU, NFE_SWE	2
BRCA2	13	32380043	32380043	C	T	missense_variant	NM_000059.4	c.9154C>T	p.Arg3052Trp	Pathogenic	rs45580035	.	1.22e-05	.	.	Hereditary_breast_and_ovarian_cancer_syndrome|Breast-ovarian_cancer\x2c_familial_2|Hereditary_cancer-predisposing_syndrome|Breast-ovarian_cancer\x2c_familial_1|not_provided	RCV000045732.4|RCV000077461.5|RCV000163027.2|RCV000210144.1|RCV000221843.2	AMR, NFE_NWE, SAS	3
BRCA2	13	32333284	32333284	A	-	frameshift_variant	NM_000059.4	c.1813del	p.Ile605TyrfsTer9	Pathogenic	rs80359309	.	3.52e-05	COSM4666030;COSM4666031	1(large_intestine);1(biliary_tract)	Breast-ovarian_cancer\x2c_familial_2|not_provided|Hereditary_cancer-predisposing_syndrome|Hereditary_breast_and_ovarian_cancer_syndrome	RCV000031344.10|RCV000043896.5|RCV000132177.3|RCV000203637.2	AMR, NFE_NWE, NFE_ONF, SAS	4
BRCA2	13	32340630	32340631	TT	-	frameshift_variant	NM_000059.4	c.6275_6276del	p.Leu2092ProfsTer7	Pathogenic	rs11571658	.	3.35e-05	.	.	Breast-ovarian_cancer\x2c_familial_2|Hereditary_breast_and_ovarian_cancer_syndrome|Hereditary_cancer-predisposing_syndrome|not_provided	RCV000009903.14|RCV000044884.7|RCV000131029.4|RCV000160300.3	AMR, FIN, NFE_NWE, NFE_ONF	4
BRCA2	13	32340301	32340301	T	-	frameshift_variant	NM_000059.4	c.5946del	p.Ser1982ArgfsTer22	Pathogenic	rs80359550	.	0.0003	COSM328000;COSM26515	1(pancreas)	Breast-ovarian_cancer\x2c_familial_2|Pancreatic_cancer_2|Fanconi_anemia\x2c_complementation_group_D1|Hereditary_breast_and_ovarian_cancer_syndrome|Familial_cancer_of_breast|Hereditary_cancer-predisposing_syndrome|not_provided|BRCA2-Related_Disorders|Breast_cancer	RCV000009910.15|RCV000009911.4|RCV000009912.4|RCV000034451.8|RCV000044800.9|RCV000129627.4|RCV000212245.3|RCV000367838.1|RCV000414179.1	ASJ, NFE_BGR, NFE_SEU, NFE_ONF	4
BRCA2	13	32339421	32339421	-	A	frameshift_variant	NM_000059.4	c.5073dup	p.Trp1692MetfsTer3	Pathogenic	rs80359480	.	1.76e-05	COSM5078975;COSM5078974	1(large_intestine)	Breast-ovarian_cancer\x2c_familial_2|Hereditary_breast_and_ovarian_cancer_syndrome|Hereditary_cancer-predisposing_syndrome|not_provided|not_specified	RCV000031524.9|RCV000044550.8|RCV000130743.4|RCV000160294.3|RCV000238830.1	CHN, ASJ, NFE_NWE, NFE_ONF	4
BRCA2	13	32340000	32340000	C	A	stop_gained	NM_000059.4	c.5645C>A	p.Ser1882Ter	Pathogenic	rs80358785	.	1.23e-05	COSM78887;COSM946826	1(ovary);1(endometrium)	Breast-ovarian_cancer\x2c_familial_2|not_provided|Hereditary_cancer-predisposing_syndrome|Hereditary_breast_and_ovarian_cancer_syndrome|Breast_cancer\x2cWilms_tumor_1|Glioma_susceptibility_3|Medulloblastoma|Familial_cancer_of_breast|Breast-ovarian_cancer\x2c_familial_2	RCV000031565.8|RCV000044705.6|RCV000131114.3|RCV000167830.3|RCV000240722.1\x2cRCV000009937.5|RCV000009938.5|RCV000009939.5|RCV000044706.2|RCV000113452.3	EAS_OEA, NFE_NWE, NFE_SWE, NFE_ONF	4
BRCA2	13	32339929	32339932	AATT	-	frameshift_variant	NM_000059.4	c.5576_5579del	p.Ile1859LysfsTer3	Pathogenic	rs80359521	.	1.67e-05	COSM5514090;COSM5514089	1(biliary_tract)	Breast-ovarian_cancer\x2c_familial_2|Hereditary_breast_and_ovarian_cancer_syndrome|Hereditary_cancer-predisposing_syndrome|not_provided	RCV000031556.11|RCV000044684.6|RCV000131118.4|RCV000160296.4	JPN, KOR(EAS_KOR), AFR, NFE_ONF	4
BRCA2	13	32338201	32338202	TG	-	frameshift_variant	NM_000059.4	c.3847_3848del	p.Val1283LysfsTer2	Pathogenic	rs80359405	.	4.47e-05	.	.	Breast-ovarian_cancer\x2c_familial_2|Hereditary_breast_and_ovarian_cancer_syndrome|Hereditary_cancer-predisposing_syndrome|Familial_cancer_of_breast	RCV000031440.8|RCV000044280.8|RCV000131095.3|RCV000160281.1	KOR(KOVA), NFE_SEU, NFE_SWE, NFE_ONF	4
BRCA2	13	32337899	32337900	TT	-	frameshift_variant	NM_000059.4	c.3545_3546del	p.Phe1182Ter	Pathogenic	rs80359388	.	2.04e-05	.	.	Breast-ovarian_cancer\x2c_familial_2|Hereditary_breast_and_ovarian_cancer_syndrome|not_provided|Hereditary_cancer-predisposing_syndrome|Inborn_genetic_diseases	RCV000031427.12|RCV000044219.4|RCV000074527.7|RCV000131093.3|RCV000210566.1	NFE_BGR, NFE_NWE, NFE_SEU, NFE_ONF	4
BRCA2	13	32354921	32354922	TC	-	frameshift_variant	NM_000059.4	c.7069_7070del	p.Leu2357ValfsTer2	Pathogenic	rs80359636	.	2.03e-05	.	.	Breast-ovarian_cancer\x2c_familial_2|not_provided|Hereditary_cancer-predisposing_syndrome|Hereditary_breast_and_ovarian_cancer_syndrome	RCV000031664.9|RCV000045136.7|RCV000131032.4|RCV000195404.4	NFE_BGR, NFE_NWE, NFE_SWE, NFE_ONF	4
BRCA2	13	32329468	32329469	TG	-	frameshift_variant	NM_000059.4	c.658_659del	p.Val220IlefsTer4	Pathogenic	rs80359604	.	4.17e-05	.	.	Fanconi_anemia\x2c_complementation_group_D1|Wilms_tumor_1|Glioma_susceptibility_3|Medulloblastoma|Breast-ovarian_cancer\x2c_familial_2|Hereditary_breast_and_ovarian_cancer_syndrome|not_provided|Hereditary_cancer-predisposing_syndrome|Breast-ovarian_cancer\x2c_familial_1|Familial_cancer_of_breast	RCV000009929.4|RCV000009930.4|RCV000009931.4|RCV000009932.6|RCV000031637.8|RCV000044988.5|RCV000074548.8|RCV000131858.4|RCV000210073.1|RCV000466729.1	JPN, AFR, AMR, NFE_NWE, NFE_SEU, NFE_ONF, SAS	7

## Sheet: MMR
Supplementary Table 5B. MMR deleterious variants
Gene	Chr	Start	End	Ref	Alt	Consequence	Feature	HGVSc	HGVSp	ClinVar_SIG_20210501	dbSNP	1000G_ALL	ExAC_Freq	gnomAD_exome_ALL	COSMIC_ID	COSMIC_DIS	ClinVar_DIS	ClinVar_ID	Distribution	Shared_ethnicity
MSH2	2	47403261	47403261	C	T	stop_gained	NM_000251.3	c.70C>T	p.Gln24Ter	Pathogenic	rs587779976	.	.	4.66e-06	.	.	not_provided	RCV000115541.3	AMR	1
MSH2	2	47482777	47482777	A	C	splice_acceptor_variant	NM_000251.3	c.2635-2A>C	-	Likely_pathogenic	.	.	.	4.07e-06	.	.	.	.	AMR	1
MSH2	2	47403219	47403219	C	T	stop_gained	NM_000251.3	c.28C>T	p.Gln10Ter	Pathogenic	rs63751099	.	.	.	.	.	not_provided\x2cLynch_syndrome	RCV000034557.1\x2cRCV000076557.2	CHN	1
MSH2	2	47410373	47410373	G	A	splice_donor_variant	NM_000251.3	c.645+1G>A	-	Pathogenic	rs267607689	.	.	.	COSM330654	1(large_intestine)	Lynch_syndrome\x2cLynch_syndrome|Hereditary_cancer-predisposing_syndrome	RCV000076659.2\x2cRCV000076660.2|RCV000220374.1	CHN	1
MSH2	2	47403372	47403372	C	T	stop_gained	NM_000251.3	c.181C>T	p.Gln61Ter	Pathogenic	rs63750951	.	.	4.38e-06	.	.	Lynch_syndrome\x2cLynch_syndrome|not_provided|Hereditary_cancer-predisposing_syndrome	RCV000465589.1\x2cRCV000076295.2|RCV000202086.1|RCV000219541.1	EAS_OEA	1
MSH2	2	47403373	47403373	A	-	frameshift_variant	NM_000251.3	c.182del	p.Gln61ArgfsTer3	Pathogenic	.	.	.	4.38e-06	.	.	.	.	EAS_OEA	1
MSH2	2	47410215	47410215	T	G	missense_variant	NM_000251.3	c.488T>G	p.Val163Gly	Pathogenic	rs63750214	.	8.24e-06	4.06e-06	.	.	Lynch_syndrome\x2cHereditary_cancer-predisposing_syndrome\x2cLynch_syndrome	RCV000076610.2\x2cRCV000221949.1\x2cRCV000076611.2	EAS_OEA	1
MSH2	2	47414420	47414420	T	-	splice_donor_variant,intron_variant	NM_000251.3	c.942+2del	-	Likely_pathogenic	rs587779194	.	.	.	.	.	Lynch_syndrome	RCV000076755.2	ICE	1
MSH2	2	47403373	47403373	-	G	frameshift_variant	NM_000251.3	c.187dup	p.Val63GlyfsTer19	Pathogenic	rs281864942	.	.	.	.	.	Lynch_syndrome\x2cLynch_syndrome	RCV000076308.2\x2cRCV000076311.2	JPN	1
MSH2	2	47478493	47478493	T	G	stop_gained	NM_000251.3	c.2432T>G	p.Leu811Ter	Pathogenic	rs63751018	.	.	.	.	.	Lynch_syndrome	RCV000076473.2	JPN	1
MSH2	2	47463155	47463155	G	A	splice_donor_variant	NM_000251.3	c.1510+1G>A	-	Likely_pathogenic	.	.	.	4.06e-06	.	.	.	.	NFE_BGR	1
MSH2	2	47412470	47412471	AA	-	frameshift_variant	NM_000251.3	c.704_705del	p.Lys235ArgfsTer20	Pathogenic	rs281864944	.	.	4.06e-06	.	.	Lynch_syndrome	RCV000076686.2	NFE_NWE	1
MSH2	2	47414421	47414421	A	T	splice_region_variant,intron_variant	NM_000251.3	c.942+3A>T	-	Pathogenic	rs193922376	.	.	0.0113	COSM26123	2(large_intestine);1(endometrium)	Colorectal_cancer\x2c_hereditary\x2c_nonpolyposis\x2c_type_1|Lynch_syndrome_I|Lynch_syndrome|Hereditary_cancer-predisposing_syndrome|not_provided	RCV000001833.2|RCV000001844.6|RCV000030256.5|RCV000115549.6|RCV000201997.2	NFE_NWE	1
MSH2	2	47416323	47416324	CA	-	frameshift_variant	NM_000251.3	c.970_971del	p.Gln324ValfsTer8	Pathogenic	rs63751044	.	.	4.06e-06	.	.	Lynch_syndrome	RCV000076767.2	NFE_ONF	1
MSH2	2	47429783	47429783	G	-	frameshift_variant	NM_000251.3	c.1119del	p.Arg373SerfsTer39	Pathogenic	rs63750516	.	.	4.06e-06	.	.	Lynch_syndrome	RCV000076042.2	NFE_ONF	1
MSH2	2	47475051	47475053	AAT	-	inframe_deletion	NM_000251.3	c.1786_1788del	p.Asn596del	Pathogenic	rs63749831	.	8.25e-06	4.06e-06	.	.	Lynch_syndrome_I|Lynch_syndrome|Hereditary_cancer-predisposing_syndrome|not_provided	RCV000001827.4|RCV000076285.3|RCV000128908.4|RCV000202293.1	NFE_ONF	1
MSH3	5	80670102	80670102	A	-	frameshift_variant	NM_002439.5	c.586del	p.Thr196HisfsTer37	Pathogenic	rs771721952	.	2.54e-05	1.63e-05	.	.	.	.	AFR	1
MSH3	5	80741518	80741518	-	T	frameshift_variant	NM_002439.5	c.1625dup	p.Leu542PhefsTer12	Pathogenic	rs775863622	.	1.65e-05	8.13e-06	.	.	.	.	AFR	1
MSH3	5	80741549	80741549	G	A	splice_donor_variant	NM_002439.5	c.1653+1G>A	-	Likely_pathogenic	rs550626088	0.0002	8.27e-06	4.06e-06	.	.	.	.	AFR	1
MSH3	5	80672253	80672253	C	T	stop_gained	NM_002439.5	c.802C>T	p.Arg268Ter	Pathogenic	rs201033017	.	.	1.22e-05	.	.	.	.	AMR	1
MSH3	5	80672809	80672815	TTCCCGG	-	frameshift_variant	NM_002439.5	c.978_984del	p.Phe326LeufsTer3	Pathogenic	.	.	.	8.12e-06	.	.	.	.	AMR	1
MSH3	5	80728931	80728931	G	T	stop_gained	NM_002439.5	c.1534G>T	p.Glu512Ter	Pathogenic	.	.	.	4.06e-06	COSM1070690	1(endometrium)	.	.	AMR	1
MSH3	5	80813591	80813591	C	G	stop_gained	NM_002439.5	c.2663C>G	p.Ser888Ter	Pathogenic	.	.	.	8.12e-06	.	.	.	.	AMR	1
MSH3	5	80875814	80875814	G	A	stop_gained	NM_002439.5	c.3366G>A	p.Trp1122Ter	Pathogenic	rs759757672	.	8.36e-06	8.14e-06	.	.	.	.	AMR	1
MSH3	5	80656533	80656533	T	G	splice_donor_variant	NM_002439.5	c.358+2T>G	-	Likely_pathogenic	.	.	.	1.22e-05	.	.	.	.	ASJ	1
MSH3	5	80761544	80761544	A	G	splice_acceptor_variant	NM_002439.5	c.1764-2A>G	-	Likely_pathogenic	rs773032453	.	8.24e-06	.	.	.	.	.	EAS_OEA	1
MSH3	5	80670214	80670214	G	T	stop_gained	NM_002439.5	c.697G>T	p.Glu233Ter	Pathogenic	rs756632960	.	1.65e-05	3.25e-05	.	.	.	.	FIN	1
MSH3	5	80679061	80679062	AG	-	frameshift_variant	NM_002439.5	c.1310_1311del	p.Glu437GlyfsTer10	Pathogenic	rs757194485	.	1.65e-05	2.03e-05	.	.	.	.	FIN	1
MSH3	5	80775738	80775741	TGAT	-	frameshift_variant	NM_002439.5	c.2300_2303del	p.Asp767GlyfsTer2	Pathogenic	.	.	.	4.08e-06	.	.	.	.	FIN	1
MSH3	5	80675095	80675095	-	A	frameshift_variant	NM_002439.5	c.1148dup	p.Asn385GlnfsTer19	Pathogenic	.	.	.	4.11e-06	COSM4703347;COSM4703346	1(large_intestine)	.	.	JPN	1
MSH3	5	80670307	80670307	G	T	stop_gained,splice_region_variant	NM_002439.5	c.790G>T	p.Glu264Ter	Pathogenic	rs766997264	.	8.28e-06	4.06e-06	.	.	.	.	NFE_NWE	1
MSH3	5	80675041	80675041	-	A	frameshift_variant	NM_002439.5	c.1087dup	p.Thr363AsnfsTer11	Pathogenic	.	.	.	4.06e-06	.	.	.	.	NFE_NWE	1
MSH3	5	80761545	80761545	G	A	splice_acceptor_variant	NM_002439.5	c.1764-1G>A	-	Likely_pathogenic	rs367544716	.	1.65e-05	8.13e-06	.	.	.	.	NFE_NWE	1
MSH3	5	80813592	80813593	AG	-	frameshift_variant	NM_002439.5	c.2670_2671del	p.Arg890SerfsTer57	Pathogenic	.	.	.	4.06e-06	.	.	.	.	NFE_NWE	1
MSH3	5	80656476	80656479	AAAG	-	frameshift_variant	NM_002439.5	c.307_310del	p.Lys103SerfsTer22	Pathogenic	.	.	.	.	.	.	.	.	NFE_ONF	1
MSH3	5	80656428	80656431	AAGA	-	frameshift_variant	NM_002439.5	c.260_263del	p.Lys87ArgfsTer14	Pathogenic	rs756190979	.	8.24e-06	4.06e-06	.	.	.	.	NFE_SEU	1
MSH3	5	80670310	80670310	G	A	splice_donor_variant	NM_002439.5	c.792+1G>A	-	Likely_pathogenic	rs749929790	.	8.29e-06	4.07e-06	.	.	.	.	NFE_SWE	1
MSH3	5	80725531	80725532	AG	-	frameshift_variant	NM_002439.5	c.1421_1422del	p.Glu474ValfsTer8	Pathogenic	rs778610412	.	8.24e-06	4.06e-06	.	.	.	.	NFE_SWE	1
MSH6	2	47799332	47799333	TA	-	frameshift_variant	NM_000179.3	c.1350_1351del	p.Phe451HisfsTer12	Pathogenic	.	.	.	4.07e-06	.	.	Lynch_syndrome	RCV000228751.1	AFR	1
MSH6	2	47799422	47799422	T	A	missense_variant	NM_000179.3	c.1439T>A	p.Val480Glu	Pathogenic	.	.	.	4.07e-06	.	.	.	.	AFR	1
MSH6	2	47806216	47806216	-	AACA	frameshift_variant	NM_000179.3	c.3660_3663dup	p.Phe1222AsnfsTer3	Pathogenic/Likely_pathogenic	rs752404604	.	8.27e-06	4.07e-06	.	.	.	.	AFR	1
MSH6	2	47806286	47806286	-	TTAT	frameshift_variant	NM_000179.3	c.3732_3735dup	p.Ser1246IlefsTer30	Pathogenic/Likely_pathogenic	.	.	.	.	.	.	.	.	AFR	1
MSH6	2	47799151	47799151	G	-	frameshift_variant	NM_000179.3	c.1168del	p.Asp390IlefsTer21	Pathogenic	rs753796271	.	8.24e-06	2.03e-05	.	.	.	.	AMR	1
MSH6	2	47800252	47800253	AC	-	frameshift_variant	NM_000179.3	c.2269_2270del	p.Thr757ProfsTer6	Pathogenic	.	.	.	4.07e-06	.	.	not_provided	RCV000216101.1	AMR	1
MSH6	2	47799090	47799091	TT	-	frameshift_variant	NM_000179.3	c.1108_1109del	p.Leu370ArgfsTer4	Pathogenic/Likely_pathogenic	rs786204252	.	.	4.07e-06	.	.	Lynch_syndrome	RCV000168455.1	ASJ	1
MSH6	2	47801142	47801142	T	A	stop_gained	NM_000179.3	c.3159T>A	p.Cys1053Ter	Pathogenic	.	.	.	4.14e-06	.	.	.	.	ASJ	1
MSH6	2	47805709	47805709	T	C	splice_donor_variant	NM_000179.3	c.3646+2T>C	-	Likely_pathogenic	.	.	.	4.06e-06	.	.	.	.	ASJ	1
MSH6	2	47806630	47806630	-	TCAG	frameshift_variant	NM_000179.3	c.3984_3987dup	p.Leu1330ValfsTer12	Pathogenic	rs751033488	.	2.57e-05	1.66e-05	.	.	Lynch_syndrome|Hereditary_cancer-predisposing_syndrome|not_provided	RCV000074964.3|RCV000131963.5|RCV000202165.1	ASJ	1
MSH6	2	47800078	47800078	G	T	stop_gained	NM_000179.3	c.2095G>T	p.Glu699Ter	Likely_pathogenic	.	.	.	.	.	.	.	.	CHN	1
MSH6	2	47800705	47800709	GAATT	-	frameshift_variant	NM_000179.3	c.2725_2729del	p.Leu909ProfsTer7	Pathogenic	.	.	.	.	.	.	.	.	CHN	1
MSH6	2	47801101	47801102	TT	-	frameshift_variant	NM_000179.3	c.3119_3120del	p.Phe1040Ter	Pathogenic	rs267608042	.	.	4.1e-06	.	.	Lynch_syndrome	RCV000074804.2	EAS_OEA	1
MSH6	2	47806282	47806282	G	A	missense_variant	NM_000179.3	c.3725G>A	p.Arg1242His	Pathogenic/Likely_pathogenic	rs63750119	.	8.25e-06	4.07e-06	COSM5025149	1(large_intestine)	Hereditary_cancer-predisposing_syndrome|Lynch_syndrome\x2cLynch_syndrome|Hereditary_cancer-predisposing_syndrome	RCV000129081.3|RCV000230170.1\x2cRCV000074919.2|RCV000130075.2	EAS_OEA	1
MSH6	2	47805010	47805010	C	G	stop_gained	NM_000179.3	c.3539C>G	p.Ser1180Ter	Pathogenic	rs766905993	.	1.65e-05	8.13e-06	.	.	.	.	KOR(EAS_KOR)	1
MSH6	2	47795903	47795903	C	G	stop_gained	NM_000179.3	c.467C>G	p.Ser156Ter	Pathogenic	rs63749873	.	.	4.07e-06	.	.	Lynch_syndrome|Lynch_syndrome_I|not_provided	RCV000075003.2|RCV000172813.1|RCV000201956.3	NFE_NWE	1
MSH6	2	47799112	47799116	AAGAG	-	frameshift_variant	NM_000179.3	c.1135_1139del	p.Arg379Ter	Pathogenic	rs777907133	.	8.24e-06	4.07e-06	.	.	Lynch_syndrome|Hereditary_cancer-predisposing_syndrome|not_provided	RCV000074635.2|RCV000129834.4|RCV000202120.2	NFE_NWE	1
MSH6	2	47799402	47799402	-	GT	frameshift_variant	NM_000179.3	c.1421_1422dup	p.Gln475CysfsTer7	Pathogenic	rs63750854	.	.	4.07e-06	.	.	Lynch_syndrome|Hereditary_cancer-predisposing_syndrome	RCV000074655.2|RCV000222326.1	NFE_NWE	1
MSH6	2	47799917	47799917	A	-	frameshift_variant	NM_000179.3	c.1937del	p.Lys646SerfsTer2	Pathogenic	.	.	.	4.07e-06	.	.	.	.	NFE_NWE	1
MSH6	2	47800177	47800177	C	T	stop_gained	NM_000179.3	c.2194C>T	p.Arg732Ter	Pathogenic	rs63751127	.	.	4.07e-06	COSM5862587	1(NS)	Lynch_syndrome|Hereditary_nonpolyposis_colorectal_cancer_type_5\x2cLynch_syndrome|Hereditary_cancer-predisposing_syndrome|not_provided	RCV000197601.1|RCV000412439.1\x2cRCV000074726.3|RCV000132226.5|RCV000212661.2	NFE_NWE	1
MSH6	2	47803577	47803577	-	AATG	frameshift_variant	NM_000179.3	c.3332_3335dup	p.Asp1112GlufsTer2	Pathogenic	rs863225407	.	8.24e-06	4.06e-06	.	.	Hereditary_cancer-predisposing_syndrome|not_provided|Tumor_susceptibility_linked_to_germline_BAP1_mutations|Lynch_syndrome	RCV000131783.2|RCV000202177.1|RCV000221780.1|RCV000233414.2	NFE_NWE	1
MSH6	2	47806297	47806326	CTCACTACCATTCATTAGTAGAAGATTATT	-	inframe_deletion	NM_000179.3	c.3744_3773del	p.His1248_Ser1257del	Pathogenic/Likely_pathogenic	rs863225412	.	.	4.07e-06	.	.	not_specified	RCV000202077.2	NFE_NWE	1
MSH6	2	47799441	47799442	TG	-	frameshift_variant	NM_000179.3	c.1458_1459del	p.Glu487AspfsTer10	Pathogenic	.	.	.	4.07e-06	.	.	.	.	NFE_ONF	1
MSH6	2	47799604	47799604	A	C	missense_variant	NM_000179.3	c.1621A>C	p.Ser541Arg	Likely_pathogenic	rs587779778	.	8.25e-06	4.06e-06	.	.	Lynch_syndrome|Hereditary_cancer-predisposing_syndrome	RCV000114750.2|RCV000129248.2	NFE_ONF	1
MSH6	2	47800202	47800202	T	G	stop_gained	NM_000179.3	c.2219T>G	p.Leu740Ter	Pathogenic	.	.	.	4.07e-06	.	.	.	.	NFE_ONF	1
MSH6	2	47800211	47800211	-	G	frameshift_variant	NM_000179.3	c.2230dup	p.Glu744GlyfsTer12	Pathogenic/Likely_pathogenic	rs786201050	.	8.25e-06	4.07e-06	.	.	Hereditary_cancer-predisposing_syndrome|Lynch_syndrome|not_provided	RCV000162451.2|RCV000198617.4|RCV000221977.2	NFE_ONF	1
MSH6	2	47805636	47805636	-	TGAA	frameshift_variant	NM_000179.3	c.3577_3580dup	p.Leu1194Ter	Pathogenic	rs773262801	.	8.25e-06	4.06e-06	.	.	.	.	NFE_ONF	1
MSH6	2	47806588	47806588	-	TCAAAAGGGACATAGAAAA	frameshift_variant	NM_000179.3	c.3939_3957dup	p.Ala1320SerfsTer5	Pathogenic	rs763673818	.	8.37e-06	4.08e-06	.	.	Lynch_syndrome|Hereditary_cancer-predisposing_syndrome|not_provided	RCV000074954.2|RCV000129554.5|RCV000202115.1	NFE_ONF	1
MSH6	2	47806628	47806628	-	AATC	frameshift_variant	NM_000179.3	c.3980_3983dup	p.Leu1330ValfsTer12	Pathogenic	rs786204180	.	.	4.14e-06	.	.	Hereditary_cancer-predisposing_syndrome|Lynch_syndrome|not_provided	RCV000164350.2|RCV000168228.2|RCV000202005.1	NFE_ONF	1
MSH6	2	47806603	47806603	-	A	frameshift_variant	NM_000179.3	c.3957dup	p.Ala1320SerfsTer5	Pathogenic	rs587779297	.	8.41e-06	4.1e-06	.	.	.	.	NFE_SEU	1
MSH6	2	47799229	47799229	-	T	frameshift_variant	NM_000179.3	c.1248dup	p.Lys417Ter	Pathogenic	rs778555956	.	8.24e-06	4.06e-06	COSM245780	1(prostate)	.	.	NFE_SWE	1
MSH6	2	47799329	47799329	T	C	missense_variant	NM_000179.3	c.1346T>C	p.Leu449Pro	Pathogenic	rs63750741	.	1.65e-05	1.22e-05	.	.	Lynch_syndrome	RCV000074651.2	NFE_SWE	1
MSH6	2	47799853	47799853	G	-	frameshift_variant	NM_000179.3	c.1871del	p.Gly624AlafsTer11	Pathogenic	rs777159874	.	8.31e-06	4.07e-06	.	.	.	.	NFE_SWE	1
MSH6	2	47800761	47800761	-	A	frameshift_variant	NM_000179.3	c.2779dup	p.Ile927AsnfsTer8	Pathogenic	rs763978082	.	8.28e-06	8.14e-06	.	.	Hereditary_cancer-predisposing_syndrome|not_provided	RCV000131134.2|RCV000218611.2	NFE_SWE	1
MSH6	2	47806202	47806202	A	C	splice_acceptor_variant	NM_000179.3	c.3647-2A>C	-	Pathogenic	rs267608111	.	8.3e-06	4.07e-06	.	.	Lynch_syndrome	RCV000074903.2	NFE_SWE	1
MSH6	2	47806254	47806257	AAAG	-	frameshift_variant	NM_000179.3	c.3699_3702del	p.Lys1233AsnfsTer6	Pathogenic	rs267608115	.	8.25e-06	4.07e-06	.	.	Lynch_syndrome|Hereditary_cancer-predisposing_syndrome|not_provided	RCV000030271.3|RCV000128914.3|RCV000202074.3	NFE_SWE	1
MSH6	2	47798701	47798701	C	T	stop_gained	NM_000179.3	c.718C>T	p.Arg240Ter	Pathogenic	rs63750019	.	8.28e-06	4.07e-06	COSM227218	1(skin)	Lynch_syndrome|Hereditary_cancer-predisposing_syndrome	RCV000075028.2|RCV000220361.1	SAS	1
MSH6	2	47799466	47799466	C	T	stop_gained	NM_000179.3	c.1483C>T	p.Arg495Ter	Pathogenic	rs587779212	.	.	4.07e-06	COSM29732	1(haematopoietic_and_lymphoid_tissue)	Lynch_syndrome|Hereditary_cancer-predisposing_syndrome|not_provided	RCV000074659.2|RCV000131420.3|RCV000202276.3	SAS	1
MSH6	2	47800747	47800747	C	T	stop_gained	NM_000179.3	c.2764C>T	p.Arg922Ter	Pathogenic	rs587779246	.	8.28e-06	4.07e-06	COSM1645446	1(breast);1(large_intestine)	Lynch_syndrome	RCV000074779.2	SAS	1
MSH6	2	47803553	47803554	TT	-	frameshift_variant	NM_000179.3	c.3311_3312del	p.Phe1104TrpfsTer3	Pathogenic	rs267608092	.	.	4.06e-06	.	.	Hereditary_nonpolyposis_colorectal_cancer_type_5|Lynch_syndrome|not_provided|Hereditary_cancer-predisposing_syndrome|Turcot_syndrome	RCV000009490.6|RCV000074837.2|RCV000202034.1|RCV000223509.1|RCV000274467.1	SAS	1
MSH6	2	47804948	47804948	C	G	stop_gained	NM_000179.3	c.3477C>G	p.Tyr1159Ter	Pathogenic	.	.	.	4.06e-06	.	.	not_provided|Lynch_syndrome\x2cLynch_syndrome\x2cLynch_syndrome|Hereditary_cancer-predisposing_syndrome	RCV000078315.5|RCV000456684.1\x2cRCV000228304.1\x2cRCV000074863.2|RCV000165527.1	SAS	1
MSH6	2	47804983	47804993	ATAGAGTGTTT	-	frameshift_variant	NM_000179.3	c.3513_3523del	p.Arg1172Ter	Pathogenic	.	.	.	4.06e-06	.	.	.	.	SAS	1
MSH6	2	47805692	47805692	-	T	frameshift_variant	NM_000179.3	c.3633dup	p.Val1212CysfsTer3	Pathogenic	rs762783821	.	8.24e-06	4.06e-06	.	.	Turcot_syndrome	RCV000009497.6	SAS	1
MSH6	2	47806641	47806641	C	T	stop_gained	NM_000179.3	c.3991C>T	p.Arg1331Ter	Pathogenic	rs267608094	.	.	4.16e-06	COSM293555	1(large_intestine)	Lynch_syndrome|Hereditary_cancer-predisposing_syndrome|not_provided|Hereditary_nonpolyposis_colorectal_cancer_type_5	RCV000035325.5|RCV000131743.5|RCV000202305.2|RCV000410467.1	SAS	1
PMS2	7	5986838	5986838	G	A	stop_gained	NM_000535.7	c.1927C>T	p.Gln643Ter	Pathogenic	rs63751422	.	.	.	.	.	Lynch_syndrome|Turcot_syndrome|Hereditary_cancer-predisposing_syndrome|not_provided	RCV000076835.2|RCV000148733.1|RCV000164116.1|RCV000223612.1	AFR	1
PMS2	7	5989799	5989799	C	T	splice_donor_variant	NM_000535.7	c.1144+1G>A	-	Pathogenic/Likely_pathogenic	rs373885654	.	1.65e-05	8.13e-06	.	.	Lynch_syndrome|not_provided	RCV000149895.2|RCV000213090.1	AFR	1
PMS2	7	5986760	5986760	T	-	frameshift_variant,splice_region_variant	NM_000535.7	c.2005del	p.Ser669ValfsTer19	Pathogenic	rs773174603	.	8.42e-06	4.37e-06	.	.	.	.	AMR	1
PMS2	7	5995614	5995614	G	A	stop_gained	NM_000535.7	c.823C>T	p.Gln275Ter	Pathogenic	rs587780062	.	8.26e-06	8.12e-06	.	.	not_provided|Hereditary_cancer-predisposing_syndrome\x2cHereditary_cancer-predisposing_syndrome|Hereditary_nonpolyposis_colorectal_cancer_type_4	RCV000115704.3|RCV000216292.1\x2cRCV000130089.2|RCV000411073.1	AMR	1
PMS2	7	5995635	5995635	T	C	splice_acceptor_variant	NM_000535.7	c.804-2A>G	-	Pathogenic	.	.	.	1.22e-05	.	.	.	.	AMR	1
PMS2	7	5999277	5999277	T	C	splice_acceptor_variant	NM_000535.7	c.538-2A>G	-	Pathogenic/Likely_pathogenic	rs758304323	.	8.24e-06	1.22e-05	.	.	Lynch_syndrome	RCV000469599.1	AMR	1
PMS2	7	6002452	6002452	C	T	splice_donor_variant	NM_000535.7	c.537+1G>A	-	Likely_pathogenic	rs863224450	.	.	4.13e-06	.	.	not_provided\x2cLynch_syndrome	RCV000255096.1\x2cRCV000200046.2	AMR	1
PMS2	7	6002538	6002538	C	-	frameshift_variant	NM_000535.7	c.452del	p.Arg151ProfsTer50	Likely_pathogenic	rs745763201	.	8.3e-06	4.07e-06	.	.	.	.	AMR	1
PMS2	7	6002545	6002545	A	-	frameshift_variant	NM_000535.7	c.445del	p.Tyr149ThrfsTer52	Pathogenic/Likely_pathogenic	rs769742496	.	8.28e-06	4.07e-06	.	.	not_provided	RCV000412857.1	AMR	1
PMS2	7	6003688	6003688	A	G	splice_donor_variant	NM_000535.7	c.353+2T>C	-	Likely_pathogenic	rs111466480	.	8.84e-06	4.35e-06	.	.	Lynch_syndrome	RCV000468932.1	AMR	1
PMS2	7	6003981	6003981	C	A	stop_gained	NM_000535.7	c.241G>T	p.Glu81Ter	Pathogenic/Likely_pathogenic	.	.	.	4.07e-06	.	.	.	.	AMR	1
PMS2	7	5977759	5977759	T	G	splice_acceptor_variant	NM_000535.7	c.2276-2A>C	-	Likely_pathogenic	.	.	.	.	.	.	.	.	CHN	1
PMS2	7	5986806	5986806	A	T	stop_gained	NM_000535.7	c.1959T>A	p.Cys653Ter	Pathogenic	.	.	.	.	.	.	.	.	CHN	1
PMS2	7	5987034	5987034	-	T	frameshift_variant	NM_000535.7	c.1730dup	p.Arg578AlafsTer3	Pathogenic	rs587779330	.	.	.	.	.	Lynch_syndrome	RCV000076822.2	CHN	1
PMS2	7	5987525	5987525	-	T	frameshift_variant	NM_000535.7	c.1239dup	p.Asp414ArgfsTer44	Pathogenic	rs758048239	.	.	.	.	.	Lynch_syndrome	RCV000200079.2	CHN	1
PMS2	7	5987265	5987265	G	-	frameshift_variant	NM_000535.7	c.1500del	p.Val501TrpfsTer94	Pathogenic	rs759151952	.	1.65e-05	8.13e-06	.	.	Lynch_syndrome	RCV000210104.1	FIN	1
PMS2	7	5986891	5986891	A	-	frameshift_variant	NM_000535.7	c.1874del	p.Leu625Ter	Pathogenic	rs786203073	.	.	4.06e-06	.	.	Hereditary_cancer-predisposing_syndrome|Lynch_syndrome|not_provided	RCV000166215.1|RCV000229520.2|RCV000413904.1	NFE_NWE	1
PMS2	7	5986933	5986933	-	T	frameshift_variant	NM_000535.7	c.1831dup	p.Ile611AsnfsTer2	Pathogenic	rs63750250	.	8.24e-06	1.62e-05	.	.	Lynch_syndrome|Hereditary_cancer-predisposing_syndrome|not_specified|Lynch_syndrome_I|not_provided	RCV000076830.3|RCV000115666.4|RCV000121837.1|RCV000144653.1|RCV000258972.2	NFE_NWE	1
PMS2	7	5986987	5986987	T	-	frameshift_variant	NM_000535.7	c.1778del	p.Lys593SerfsTer2	Pathogenic/Likely_pathogenic	rs766389591	.	8.24e-06	4.06e-06	.	.	not_provided	RCV000217805.1	NFE_NWE	1
PMS2	7	5995564	5995564	A	-	frameshift_variant	NM_000535.7	c.873del	p.Phe291LeufsTer16	Pathogenic/Likely_pathogenic	.	.	.	4.06e-06	.	.	.	.	NFE_NWE	1
PMS2	7	5982843	5982843	G	A	stop_gained	NM_000535.7	c.2155C>T	p.Gln719Ter	Pathogenic	.	.	.	8.62e-06	.	.	Hereditary_cancer-predisposing_syndrome	RCV000219006.1	NFE_ONF	1
PMS2	7	5982993	5982993	T	G	splice_acceptor_variant	NM_000535.7	c.2007-2A>C	-	Pathogenic/Likely_pathogenic	rs587782336	.	.	6.5e-06	.	.	Hereditary_cancer-predisposing_syndrome	RCV000131264.2	NFE_ONF	1
PMS2	7	5987185	5987186	CT	-	frameshift_variant	NM_000535.7	c.1579_1580del	p.Arg527GlyfsTer14	Pathogenic	.	.	.	4.07e-06	.	.	.	.	NFE_ONF	1
PMS2	7	6002590	6002590	G	A	stop_gained	NM_000535.7	c.400C>T	p.Arg134Ter	Pathogenic	rs63750871	.	8.24e-06	4.07e-06	.	.	Turcot_syndrome|Lynch_syndrome|Hereditary_cancer-predisposing_syndrome|not_provided	RCV000009815.5|RCV000076872.3|RCV000115695.5|RCV000212842.1	NFE_ONF	1
PMS2	7	6005918	6005918	C	T	missense_variant	NM_000535.7	c.137G>A	p.Ser46Asn	Pathogenic/Likely_pathogenic	rs121434629	.	1.73e-05	8.32e-06	.	.	Turcot_syndrome|Hereditary_nonpolyposis_colorectal_cancer_type_4|Lynch_syndrome|Hereditary_cancer-predisposing_syndrome|not_provided\x2cLynch_syndrome	RCV000009826.7|RCV000056324.5|RCV000076807.6|RCV000115657.7|RCV000200994.3\x2cRCV000076806.2	NFE_ONF	1
PMS2	7	6005934	6005934	C	A	stop_gained	NM_000535.7	c.121G>T	p.Glu41Ter	Pathogenic	.	.	.	4.16e-06	.	.	Lynch_syndrome	RCV000203898.2	NFE_ONF	1
PMS2	7	5982875	5982875	T	-	frameshift_variant	NM_000535.7	c.2123del	p.Asn708ThrfsTer17	Pathogenic	rs781078805	.	1.4e-05	4.36e-06	.	.	.	.	NFE_SEU	1
PMS2	7	5989822	5989825	CTGA	-	frameshift_variant	NM_000535.7	c.1119_1122del	p.Gln374SerfsTer10	Pathogenic	rs757679199	.	1.65e-05	8.13e-06	.	.	.	.	NFE_SEU	1
PMS2	7	5989877	5989877	T	-	frameshift_variant	NM_000535.7	c.1067del	p.Lys356ArgfsTer4	Pathogenic	rs587781395	.	8.24e-06	4.06e-06	.	.	Hereditary_cancer-predisposing_syndrome	RCV000129239.2	NFE_SEU	1
PMS2	7	5991972	5991972	C	A	splice_donor_variant	NM_000535.7	c.988+1G>T	-	Likely_pathogenic	rs757110564	.	8.46e-06	4.07e-06	.	.	.	.	NFE_SEU	1
PMS2	7	5986826	5986826	T	A	stop_gained	NM_000535.7	c.1939A>T	p.Lys647Ter	Pathogenic	rs201451115	.	8.24e-06	.	.	.	Lynch_syndrome|Hereditary_cancer-predisposing_syndrome|not_provided	RCV000076836.2|RCV000128864.2|RCV000414304.1	NFE_SWE	1
PMS2	7	5999126	5999127	AG	-	frameshift_variant	NM_000535.7	c.686_687del	p.Ser229CysfsTer19	Pathogenic	rs746766787	.	8.24e-06	4.06e-06	.	.	Lynch_syndrome	RCV000459758.1	NFE_SWE	1
PMS2	7	5999200	5999200	G	A	stop_gained	NM_000535.7	c.613C>T	p.Gln205Ter	Pathogenic	rs758250810	.	8.24e-06	4.06e-06	.	.	.	.	NFE_SWE	1
PMS2	7	5999270	5999270	A	-	frameshift_variant	NM_000535.7	c.543del	p.Tyr181Ter	Pathogenic	rs63751029	.	.	4.06e-06	.	.	Lynch_syndrome	RCV000076876.2	SAS	1
PMS2	7	6002470	6002470	G	A	stop_gained	NM_000535.7	c.520C>T	p.Gln174Ter	Pathogenic	.	.	.	4.1e-06	.	.	.	.	SAS	1
PMS2	7	6005990	6005990	G	T	stop_gained	NM_000535.7	c.65C>A	p.Ser22Ter	Pathogenic	rs767028531	.	8.68e-06	4.16e-06	.	.	.	.	SAS	1
PMS2	7	6009018	6009018	A	C	start_lost	NM_000535.7	c.2T>G	p.Met1?	Pathogenic	.	.	.	4.08e-06	.	.	Hereditary_cancer-predisposing_syndrome|Lynch_syndrome\x2cnot_provided|Lynch_syndrome\x2cHereditary_cancer-predisposing_syndrome|not_provided|Lynch_syndrome	RCV000219633.1|RCV000458145.1\x2cRCV000115692.3|RCV000461697.1\x2cRCV000160895.3|RCV000212834.1|RCV000229181.2	SAS	1
MSH2	2	47475171	47475171	G	C	missense_variant	NM_000251.3	c.1906G>C	p.Ala636Pro	Pathogenic	rs63750875	.	8.24e-06	1.62e-05	.	.	Colorectal_cancer\x2c_hereditary\x2c_nonpolyposis\x2c_type_1|Lynch_syndrome|Hereditary_cancer-predisposing_syndrome|not_provided|Lynch_syndrome_I	RCV000001834.2|RCV000030245.6|RCV000130428.5|RCV000202220.3|RCV000376757.1	ASJ, NFE_ONF	2
MSH3	5	80768950	80768950	C	T	stop_gained	NM_002439.5	c.2200C>T	p.Arg734Ter	Pathogenic	rs770330684	.	8.27e-06	8.14e-06	.	.	.	.	AFR, NFE_BGR	2
MSH3	5	80665358	80665358	C	T	stop_gained	NM_002439.5	c.574C>T	p.Gln192Ter	Pathogenic	rs374133543	.	2.84e-05	1.23e-05	.	.	.	.	AFR, NFE_NWE	2
MSH3	5	80725452	80725452	G	T	splice_acceptor_variant	NM_002439.5	c.1341-1G>T	-	Likely_pathogenic	rs61754780	.	2.48e-05	4.88e-05	.	.	.	.	AFR, SAS	2
MSH3	5	80672320	80672323	TGTT	-	frameshift_variant	NM_002439.5	c.873_876del	p.Val292MetfsTer15	Pathogenic	rs763478027	.	1.65e-05	1.22e-05	.	.	.	.	AMR, SAS	2
MSH3	5	80725451	80725451	A	G	splice_acceptor_variant	NM_002439.5	c.1341-2A>G	-	Likely_pathogenic	rs750876165	.	8.28e-06	4.07e-06	.	.	.	.	CHN, NFE_SEU	2
MSH3	5	80728849	80728849	A	G	splice_acceptor_variant	NM_002439.5	c.1454-2A>G	-	Likely_pathogenic	.	.	3.35e-05	1.63e-05	.	.	.	.	ICE, NFE_SWE	2
MSH3	5	80725472	80725472	C	T	stop_gained	NM_002439.5	c.1360C>T	p.Arg454Ter	Pathogenic	rs539295465	0.0002	4.13e-05	2.85e-05	.	.	.	.	KOR(EAS_KOR), AFR	2
MSH3	5	80813614	80813614	G	T	stop_gained	NM_002439.5	c.2686G>T	p.Gly896Ter	Pathogenic/Likely_pathogenic	rs777054839	.	8.24e-06	2.44e-05	.	.	.	.	NFE_BGR, NFE_ONF	2
MSH3	5	80670220	80670220	C	T	stop_gained	NM_002439.5	c.703C>T	p.Gln235Ter	Pathogenic	rs371356175	.	1.65e-05	8.12e-06	.	.	.	.	NFE_NWE, NFE_ONF	2
MSH3	5	80768885	80768885	-	A	frameshift_variant	NM_002439.5	c.2141dup	p.Arg715GlufsTer4	Pathogenic	rs751236312	.	8.29e-06	8.14e-06	.	.	.	.	NFE_NWE, NFE_ONF	2
MSH3	5	80787564	80787564	G	A	splice_acceptor_variant	NM_002439.5	c.2436-1G>A	-	Likely_pathogenic	rs200639359	.	3.3e-05	1.63e-05	.	.	.	.	NFE_NWE, NFE_ONF	2
MSH3	5	80813687	80813687	C	-	frameshift_variant	NM_002439.5	c.2760del	p.Tyr921MetfsTer36	Pathogenic	rs751326348	.	1.65e-05	2.03e-05	.	.	FAMILIAL_ADENOMATOUS_POLYPOSIS_4	RCV000240520.1	NFE_NWE, NFE_ONF	2
MSH3	5	80768929	80768929	C	T	stop_gained	NM_002439.5	c.2179C>T	p.Arg727Ter	Pathogenic	rs376667075	.	3.31e-05	1.63e-05	.	.	.	.	CHN, AFR, NFE_SEU, SAS	4
MSH6	2	47798875	47798875	C	T	stop_gained	NM_000179.3	c.892C>T	p.Arg298Ter	Pathogenic	rs146816935	.	.	8.13e-06	.	.	Lynch_syndrome|Hereditary_cancer-predisposing_syndrome|not_provided	RCV000075043.2|RCV000130865.4|RCV000149892.2	AFR, AMR	2
MSH6	2	47799172	47799173	TA	-	frameshift_variant	NM_000179.3	c.1190_1191del	p.Tyr397CysfsTer3	Pathogenic	rs756896277	.	8.24e-06	8.13e-06	.	.	Lynch_syndrome|Hereditary_cancer-predisposing_syndrome	RCV000074640.2|RCV000160740.1	AMR, NFE_NWE	2
MSH6	2	47800297	47800297	C	T	missense_variant	NM_000179.3	c.2314C>T	p.Arg772Trp	Pathogenic	rs63750138	.	.	8.14e-06	.	.	Hereditary_cancer-predisposing_syndrome|not_specified\x2cLynch_syndrome|Hereditary_cancer-predisposing_syndrome|not_provided	RCV000164001.1|RCV000442598.1\x2cRCV000074732.2|RCV000162422.2|RCV000218399.2	AMR, NFE_NWE	2
MSH6	2	47800130	47800133	CAGT	-	frameshift_variant	NM_000179.3	c.2150_2153del	p.Val717AlafsTer18	Pathogenic	rs587782275	.	8.25e-06	8.14e-06	.	.	Lynch_syndrome|Hereditary_cancer-predisposing_syndrome|not_provided|Hereditary_nonpolyposis_colorectal_cancer_type_5	RCV000074720.2|RCV000162408.2|RCV000202111.3|RCV000411212.1	AMR, SAS	2
MSH6	2	47806606	47806609	AAGC	-	frameshift_variant	NM_000179.3	c.3959_3962del	p.Ala1320GlufsTer6	Pathogenic	rs267608123	.	8.42e-06	1.64e-05	.	.	Lynch_syndrome|Hereditary_cancer-predisposing_syndrome|Hereditary_nonpolyposis_colorectal_cancer_type_5	RCV000074956.2|RCV000215904.1|RCV000411917.1	ASJ, NFE_ONF	2
MSH6	2	47806279	47806281	GTC	-	inframe_deletion	NM_000179.3	c.3724_3726del	p.Arg1242del	Likely_pathogenic	rs63749942	.	.	8.13e-06	.	.	Lynch_syndrome|Hereditary_cancer-predisposing_syndrome|not_provided	RCV000074918.2|RCV000129144.3|RCV000255857.1	CHN, NFE_NWE	2
MSH6	2	47783243	47783243	C	T	stop_gained	NM_000179.3	c.10C>T	p.Gln4Ter	Pathogenic/Likely_pathogenic	rs786201042	.	.	1.67e-05	COSM3185980	1(skin)	Hereditary_cancer-predisposing_syndrome|Lynch_syndrome|not_provided|Hereditary_nonpolyposis_colorectal_cancer_type_5	RCV000162425.2|RCV000199142.5|RCV000202232.3|RCV000202528.2	NFE_NWE, NFE_ONF	2
MSH6	2	47801086	47801086	C	T	stop_gained	NM_000179.3	c.3103C>T	p.Arg1035Ter	Pathogenic	rs63749999	.	8.4e-06	8.24e-06	COSM5451671	1(large_intestine)	Lynch_syndrome|Hereditary_cancer-predisposing_syndrome	RCV000074803.2|RCV000223452.1	EAS_OEA, NFE_SWE, NFE_ONF	3
MSH6	2	47804984	47804984	-	A	frameshift_variant	NM_000179.3	c.3514dup	p.Arg1172LysfsTer5	Pathogenic	rs63751327	.	8.25e-06	8.13e-06	.	.	Lynch_syndrome|Hereditary_cancer-predisposing_syndrome|not_provided|Hereditary_nonpolyposis_colorectal_cancer_type_5	RCV000074872.2|RCV000166347.2|RCV000202194.1|RCV000409599.1	ICE, AMR, NFE_ONF	3
MSH6	2	47800889	47800889	A	G	missense_variant	NM_000179.3	c.2906A>G	p.Tyr969Cys	Likely_pathogenic	rs63749919	.	1.69e-05	1.26e-05	.	.	Lynch_syndrome\x2cnot_provided|Lynch_syndrome\x2cHereditary_cancer-predisposing_syndrome|Lynch_syndrome|Hereditary_nonpolyposis_colorectal_cancer_type_5	RCV000074786.2\x2cRCV000218181.2|RCV000458194.1\x2cRCV000129763.3|RCV000204094.2|RCV000410024.1	CHN, NFE_NWE, NFE_SWE, SAS	4
MSH6	2	47803500	47803500	-	C	frameshift_variant	NM_000179.3	c.3261dup	p.Phe1088LeufsTer5	Pathogenic	rs748452299	.	0.0018	5.71e-05	COSM308681	1(stomach);1(lung);3(large_intestine)	Lynch_syndrome|not_provided|Hereditary_cancer-predisposing_syndrome|Hereditary_nonpolyposis_colorectal_cancer_type_5	RCV000074831.3|RCV000078312.6|RCV000115412.5|RCV000410401.1	CHN, ICE, AFR, AMR, FIN, NFE_NWE, NFE_SWE, NFE_ONF, SAS	9
MSH6	2	47803473	47803473	C	T	missense_variant	NM_000179.3	c.3226C>T	p.Arg1076Cys	Likely_pathogenic	rs63750617	.	9.07e-05	9.75e-05	.	.	Lynch_syndrome|Hereditary_cancer-predisposing_syndrome|not_provided	RCV000074823.2|RCV000162445.2|RCV000254700.1	CHN, AFR, AMR, ASJ, EAS_OEA, NFE_BGR, NFE_NWE, NFE_SEU, NFE_SWE, NFE_ONF, SAS	11
PMS2	7	6008996	6008996	C	A	splice_donor_variant	NM_000535.7	c.23+1G>T	-	Pathogenic/Likely_pathogenic	rs587782074	.	1.68e-05	1.63e-05	.	.	Hereditary_cancer-predisposing_syndrome	RCV000130565.2	AFR, FIN	2
PMS2	7	5982885	5982885	C	T	missense_variant	NM_000535.7	c.2113G>A	p.Glu705Lys	Pathogenic/Likely_pathogenic	rs267608161	.	0.0001	4.05e-05	.	.	Lynch_syndrome|not_provided|Lynch_syndrome_I|Hereditary_cancer-predisposing_syndrome	RCV000076843.2|RCV000115674.2|RCV000144654.1|RCV000223542.1	AFR, NFE_SWE	2
PMS2	7	5977589	5977589	G	A	missense_variant,splice_region_variant	NM_000535.7	c.2444C>T	p.Ser815Leu	Likely_pathogenic	rs587779338	.	3.37e-05	1.03e-05	COSM327136	1(haematopoietic_and_lymphoid_tissue)	Lynch_syndrome|Hereditary_cancer-predisposing_syndrome	RCV000076859.2|RCV000130249.2	AFR, SAS	2
PMS2	7	5986883	5986883	G	A	stop_gained	NM_000535.7	c.1882C>T	p.Arg628Ter	Pathogenic	rs63750451	.	3.3e-05	1.62e-05	.	.	Hereditary_nonpolyposis_colorectal_cancer_type_4|Lynch_syndrome|Hereditary_cancer-predisposing_syndrome|not_provided	RCV000009823.5|RCV000076834.2|RCV000218575.1|RCV000220439.1	AMR, NFE_SWE	2
PMS2	7	5995532	5995532	A	G	splice_donor_variant	NM_000535.7	c.903+2T>C	-	Likely_pathogenic	.	.	.	4.07e-06	.	.	Lynch_syndrome	RCV000230352.1	CHN, AMR	2
PMS2	7	6004059	6004059	C	G	splice_acceptor_variant	NM_000535.7	c.164-1G>C	-	Likely_pathogenic	rs763308607	.	.	4.1e-06	.	.	Hereditary_cancer-predisposing_syndrome	RCV000165585.1	CHN, KOR(EAS_KOR)	2
PMS2	7	5995534	5995534	C	T	splice_region_variant,synonymous_variant	NM_000535.7	c.903G>A	p.Lys301=	Likely_pathogenic	rs267608153	.	1.66e-05	8.13e-06	.	.	Lynch_syndrome|Hereditary_cancer-predisposing_syndrome|not_provided\x2cLynch_syndrome	RCV000076896.3|RCV000215563.1|RCV000255696.1\x2cRCV000228489.1	NFE_NWE, NFE_ONF	2
PMS2	7	6004059	6004059	C	T	splice_acceptor_variant	NM_000535.7	c.164-1G>A	-	Likely_pathogenic	rs763308607	.	8.3e-06	4.1e-06	.	.	Hereditary_cancer-predisposing_syndrome	RCV000165585.1	NFE_NWE, NFE_SEU	2
PMS2	7	5999116	5999116	G	A	stop_gained	NM_000535.7	c.697C>T	p.Gln233Ter	Pathogenic	rs587779343	.	8.24e-06	8.12e-06	.	.	Lynch_syndrome|Hereditary_cancer-predisposing_syndrome|not_provided\x2cHereditary_cancer-predisposing_syndrome|not_specified|Hereditary_nonpolyposis_colorectal_cancer_type_4	RCV000076881.2|RCV000115701.4|RCV000212848.1\x2cRCV000160884.3|RCV000212849.1|RCV000412005.1	NFE_NWE, NFE_SWE	2
PMS2	7	6003717	6003717	-	C	frameshift_variant	NM_000535.7	c.325dup	p.Glu109GlyfsTer30	Pathogenic	rs762485848	.	2.64e-05	1.73e-05	.	.	Hereditary_cancer-predisposing_syndrome	RCV000218863.1	NFE_SWE, SAS	2
PMS2	7	5977629	5977629	G	A	stop_gained	NM_000535.7	c.2404C>T	p.Arg802Ter	Pathogenic	rs63751466	.	.	2.71e-05	.	.	Turcot_syndrome|Lynch_syndrome|Hereditary_cancer-predisposing_syndrome|Hereditary_nonpolyposis_colorectal_cancer_type_4|not_provided\x2cHereditary_cancer-predisposing_syndrome	RCV000009818.2|RCV000076858.2|RCV000129304.2|RCV000409056.1|RCV000413126.1\x2cRCV000223473.1	AFR, EAS_OEA, SAS	3
PMS2	7	5982823	5982823	C	T	splice_donor_variant	NM_000535.7	c.2174+1G>A	-	Pathogenic	rs267608172	.	4.45e-05	1.67e-05	COSM327137	2(haematopoietic_and_lymphoid_tissue)	Lynch_syndrome|not_provided|Hereditary_cancer-predisposing_syndrome|Hereditary_nonpolyposis_colorectal_cancer_type_4	RCV000076844.4|RCV000115677.2|RCV000218995.1|RCV000409361.1	AMR, NFE_SWE, SAS	3
PMS2	7	5995612	5995612	T	C	synonymous_variant	NM_000535.7	c.825A>G	p.Gln275=	Likely_pathogenic	.	.	.	8.12e-06	.	.	Hereditary_cancer-predisposing_syndrome	RCV000219153.1	CHN, AFR, EAS_OEA	3
PMS2	7	5995573	5995576	CTGT	-	frameshift_variant	NM_000535.7	c.861_864del	p.Arg287SerfsTer19	Pathogenic	rs267608154	.	1.65e-05	4.06e-06	COSM5547641	1(prostate)	Lynch_syndrome|Hereditary_cancer-predisposing_syndrome|not_provided	RCV000076894.2|RCV000216774.1|RCV000414373.1	CHN, AFR, NFE_SWE	3
PMS2	7	5992018	5992018	G	A	stop_gained	NM_000535.7	c.943C>T	p.Arg315Ter	Pathogenic	rs200640585	.	1.66e-05	2.03e-05	COSM3084729	1(skin)	Lynch_syndrome|Hereditary_cancer-predisposing_syndrome|Colorectal_cancer\x2c_non-polyposis|not_provided	RCV000076901.2|RCV000115711.4|RCV000148734.1|RCV000212858.1	KOR(EAS_KOR), AFR, ASJ, NFE_NWE	4
PMS2	7	6005918	6005918	C	A	missense_variant	NM_000535.7	c.137G>T	p.Ser46Ile	Likely_pathogenic	rs121434629	.	0.0001	0.0002	.	.	Turcot_syndrome|Hereditary_nonpolyposis_colorectal_cancer_type_4|Lynch_syndrome|Hereditary_cancer-predisposing_syndrome|not_provided\x2cLynch_syndrome	RCV000009826.7|RCV000056324.5|RCV000076807.6|RCV000115657.7|RCV000200994.3\x2cRCV000076806.2	AMR, NFE_NWE, NFE_SEU, NFE_SWE, NFE_ONF	5
PMS2	7	6009019	6009019	T	C	start_lost	NM_000535.7	c.1A>G	p.Met1?	Likely_pathogenic	rs587779333	.	4.2e-05	2.45e-05	.	.	Hereditary_cancer-predisposing_syndrome|not_provided\x2cLynch_syndrome|Lynch_syndrome_I|not_provided|Hereditary_nonpolyposis_colorectal_cancer_type_4	RCV000132181.2|RCV000218553.1\x2cRCV000076838.3|RCV000144649.1|RCV000160894.2|RCV000410400.1	CHN, AFR, AMR, NFE_NWE, NFE_ONF, SAS	6
